# Supplementary material for: A Phase-I pharmacokinetic, safety and food-effect study on flubentylosin, a novel analog of Tylosin-A having potent anti-Wolbachia and antifilarial activity
Source: PLoS Negl Trop Dis. 2023 Jul 10;17(7):e0011392. doi: 10.1371/journal.pntd.0011392 (PMC10368248; doi:10.1371/journal.pntd.0011392)
Supplement: S1 Data — (XLS) [file pntd.0011392.s001.xls]

## Sheet: Sheet
Results for ABBV-4083 (Whole Blood) Concentration Units (ng/mL) (Study M16710)
Study ID	Subject	Analyte	Dose (mg)	Biological Matrix	Period	Visit	Day Nominal	Hour Nominal	Time Text		Split	Concentration (ng/mL)	Concentration Units	LLOQ	Sample Condition	Sample Receipt Date	Assay Date/Time	Custom ID	Subject Alias
M16710	1101	ABBV-4083		Whole Blood	1	P1D1	1	0	PRIOR TO DOSE		3	.	ng/mL		OK	20-Dec-2017		V00C62G3	1101
M16710	1101	ABBV-4083		Whole Blood	1	P1D1	1	0	PRIOR TO DOSE		2	.	ng/mL		OK	20-Dec-2017		V00C62G2	1101
M16710	1101	ABBV-4083	40	Whole Blood	1	P1D1	1	0	PRIOR TO DOSE		1	0.00	ng/mL	1ng/mL	OK	20-Dec-2017	20-Dec-2017	V00C62G1	1101
M16710	1101	ABBV-4083		Whole Blood	1	P1D1	1	0.5	0.5 HR POST DOSE		3	.	ng/mL		OK	20-Dec-2017		V00C62W3	1101
M16710	1101	ABBV-4083		Whole Blood	1	P1D1	1	0.5	0.5 HR POST DOSE		2	.	ng/mL		OK	20-Dec-2017		V00C62W2	1101
M16710	1101	ABBV-4083	40	Whole Blood	1	P1D1	1	0.5	0.5 HR POST DOSE		1	0.00	ng/mL	1ng/mL	OK	20-Dec-2017	20-Dec-2017	V00C62W1	1101
M16710	1101	ABBV-4083		Whole Blood	1	P1D1	1	1	1 HR POST DOSE		3	.	ng/mL		OK	20-Dec-2017		V00C6343	1101
M16710	1101	ABBV-4083		Whole Blood	1	P1D1	1	1	1 HR POST DOSE		2	.	ng/mL		OK	20-Dec-2017		V00C6342	1101
M16710	1101	ABBV-4083	40	Whole Blood	1	P1D1	1	1	1 HR POST DOSE		1	1.55	ng/mL	1ng/mL	OK	20-Dec-2017	20-Dec-2017	V00C6341	1101
M16710	1101	ABBV-4083		Whole Blood	1	P1D1	1	1.5	1.5 HRS POST DOSE		3	.	ng/mL		OK	20-Dec-2017		V00C63C3	1101
M16710	1101	ABBV-4083		Whole Blood	1	P1D1	1	1.5	1.5 HRS POST DOSE		2	.	ng/mL		OK	20-Dec-2017		V00C63C2	1101
M16710	1101	ABBV-4083	40	Whole Blood	1	P1D1	1	1.5	1.5 HRS POST DOSE		1	1.70	ng/mL	1ng/mL	OK	20-Dec-2017	20-Dec-2017	V00C63C1	1101
M16710	1101	ABBV-4083		Whole Blood	1	P1D1	1	2	2 HRS POST DOSE		3	.	ng/mL		OK	20-Dec-2017		V00C63K3	1101
M16710	1101	ABBV-4083		Whole Blood	1	P1D1	1	2	2 HRS POST DOSE		2	.	ng/mL		OK	20-Dec-2017		V00C63K2	1101
M16710	1101	ABBV-4083	40	Whole Blood	1	P1D1	1	2	2 HRS POST DOSE		1	1.83	ng/mL	1ng/mL	OK	20-Dec-2017	20-Dec-2017	V00C63K1	1101
M16710	1101	ABBV-4083		Whole Blood	1	P1D1	1	3	3 HRS POST DOSE		3	.	ng/mL		OK	20-Dec-2017		V00C6403	1101
M16710	1101	ABBV-4083		Whole Blood	1	P1D1	1	3	3 HRS POST DOSE		2	.	ng/mL		OK	20-Dec-2017		V00C6402	1101
M16710	1101	ABBV-4083	40	Whole Blood	1	P1D1	1	3	3 HRS POST DOSE		1	2.12	ng/mL	1ng/mL	OK	20-Dec-2017	20-Dec-2017	V00C6401	1101
M16710	1101	ABBV-4083		Whole Blood	1	P1D1	1	4	4 HRS POST DOSE		3	.	ng/mL		OK	20-Dec-2017		V00C6483	1101
M16710	1101	ABBV-4083		Whole Blood	1	P1D1	1	4	4 HRS POST DOSE		2	.	ng/mL		OK	20-Dec-2017		V00C6482	1101
M16710	1101	ABBV-4083	40	Whole Blood	1	P1D1	1	4	4 HRS POST DOSE		1	1.65	ng/mL	1ng/mL	OK	20-Dec-2017	20-Dec-2017	V00C6481	1101
M16710	1101	ABBV-4083		Whole Blood	1	P1D1	1	5	5 HRS POST DOSE		3	.	ng/mL		OK	20-Dec-2017		V00C64G3	1101
M16710	1101	ABBV-4083		Whole Blood	1	P1D1	1	5	5 HRS POST DOSE		2	.	ng/mL		OK	20-Dec-2017		V00C64G2	1101
M16710	1101	ABBV-4083	40	Whole Blood	1	P1D1	1	5	5 HRS POST DOSE		1	1.26	ng/mL	1ng/mL	OK	20-Dec-2017	20-Dec-2017	V00C64G1	1101
M16710	1101	ABBV-4083		Whole Blood	1	P1D1	1	6	6 HRS POST DOSE		3	.	ng/mL		OK	20-Dec-2017		V00C64O3	1101
M16710	1101	ABBV-4083		Whole Blood	1	P1D1	1	6	6 HRS POST DOSE		2	.	ng/mL		OK	20-Dec-2017		V00C64O2	1101
M16710	1101	ABBV-4083	40	Whole Blood	1	P1D1	1	6	6 HRS POST DOSE		1	1.20	ng/mL	1ng/mL	OK	20-Dec-2017	20-Dec-2017	V00C64O1	1101
M16710	1101	ABBV-4083		Whole Blood	1	P1D1	1	8	8 HRS POST DOSE		3	.	ng/mL		OK	20-Dec-2017		V00C64W3	1101
M16710	1101	ABBV-4083		Whole Blood	1	P1D1	1	8	8 HRS POST DOSE		2	.	ng/mL		OK	20-Dec-2017		V00C64W2	1101
M16710	1101	ABBV-4083	40	Whole Blood	1	P1D1	1	8	8 HRS POST DOSE		1	0.00	ng/mL	1ng/mL	OK	20-Dec-2017	20-Dec-2017	V00C64W1	1101
M16710	1101	ABBV-4083		Whole Blood	1	P1D1	1	12	12 HRS POST DOSE		3	.	ng/mL		OK	20-Dec-2017		V00C65C3	1101
M16710	1101	ABBV-4083		Whole Blood	1	P1D1	1	12	12 HRS POST DOSE		2	.	ng/mL		OK	20-Dec-2017		V00C65C2	1101
M16710	1101	ABBV-4083	40	Whole Blood	1	P1D1	1	12	12 HRS POST DOSE		1	0.00	ng/mL	1ng/mL	OK	20-Dec-2017	20-Dec-2017	V00C65C1	1101
M16710	1101	ABBV-4083		Whole Blood	1	P1D1	1	15	15 HRS POST DOSE		3	.	ng/mL		OK	20-Dec-2017		V00C65K3	1101
M16710	1101	ABBV-4083		Whole Blood	1	P1D1	1	15	15 HRS POST DOSE		2	.	ng/mL		OK	20-Dec-2017		V00C65K2	1101
M16710	1101	ABBV-4083	40	Whole Blood	1	P1D1	1	15	15 HRS POST DOSE		1	0.00	ng/mL	1ng/mL	OK	20-Dec-2017	20-Dec-2017	V00C65K1	1101
M16710	1101	ABBV-4083		Whole Blood	1	P1D1	1	24	24 HRS POST DOSE		3	.	ng/mL		OK	20-Dec-2017		V00C65S3	1101
M16710	1101	ABBV-4083		Whole Blood	1	P1D1	1	24	24 HRS POST DOSE		2	.	ng/mL		OK	20-Dec-2017		V00C65S2	1101
M16710	1101	ABBV-4083	40	Whole Blood	1	P1D1	1	24	24 HRS POST DOSE		1	0.00	ng/mL	1ng/mL	OK	20-Dec-2017	20-Dec-2017	V00C65S1	1101
M16710	1101	ABBV-4083		Whole Blood	1	P1D1	1	30	30 HRS POST DOSE		3	.	ng/mL		OK	20-Dec-2017		V00C6683	1101
M16710	1101	ABBV-4083		Whole Blood	1	P1D1	1	30	30 HRS POST DOSE		2	.	ng/mL		OK	20-Dec-2017		V00C6682	1101
M16710	1101	ABBV-4083	40	Whole Blood	1	P1D1	1	30	30 HRS POST DOSE		1	0.00	ng/mL	1ng/mL	OK	20-Dec-2017	20-Dec-2017	V00C6681	1101
M16710	1101	ABBV-4083		Whole Blood	1	P1D1	1	36	36 HRS POST DOSE		3	.	ng/mL		OK	20-Dec-2017		V00C66G3	1101
M16710	1101	ABBV-4083		Whole Blood	1	P1D1	1	36	36 HRS POST DOSE		2	.	ng/mL		OK	20-Dec-2017		V00C66G2	1101
M16710	1101	ABBV-4083	40	Whole Blood	1	P1D1	1	36	36 HRS POST DOSE		1	0.00	ng/mL	1ng/mL	OK	20-Dec-2017	20-Dec-2017	V00C66G1	1101
M16710	1101	ABBV-4083		Whole Blood	1	P1D3	3	0	PRIOR TO DOSE		3	.	ng/mL		Not Received				1101
M16710	1101	ABBV-4083		Whole Blood	1	P1D3	3	0	PRIOR TO DOSE		2	.	ng/mL		Not Received				1101
M16710	1101	ABBV-4083		Whole Blood	1	P1D1	1	48	48 HRS POST DOSE		3	.	ng/mL		OK	20-Dec-2017		V00C66O3	1101
M16710	1101	ABBV-4083		Whole Blood	1	P1D1	1	48	48 HRS POST DOSE		2	.	ng/mL		OK	20-Dec-2017		V00C66O2	1101
M16710	1101	ABBV-4083	40	Whole Blood	1	P1D1	1	48	48 HRS POST DOSE		1	0.00	ng/mL	1ng/mL	OK	20-Dec-2017	20-Dec-2017	V00C66O1	1101
M16710	1101	ABBV-4083		Whole Blood	1	P1D3	3	0	PRIOR TO DOSE		1	.	ng/mL		Not Received				1101
M16710	1101	ABBV-4083		Whole Blood	1	P1D1	1	60	60 HRS POST DOSE		3	.	ng/mL		OK	26-Dec-2017		V00C66W3	1101
M16710	1101	ABBV-4083		Whole Blood	1	P1D1	1	60	60 HRS POST DOSE		2	.	ng/mL		OK	26-Dec-2017		V00C66W2	1101
M16710	1101	ABBV-4083	40	Whole Blood	1	P1D1	1	60	60 HRS POST DOSE		1	0.00	ng/mL	1ng/mL	OK	26-Dec-2017	19-Jan-2018	V00C66W1	1101
M16710	1101	ABBV-4083		Whole Blood	1	P1D4	4	0	PRIOR TO DOSE		3	.	ng/mL		Not Received				1101
M16710	1101	ABBV-4083		Whole Blood	1	P1D4	4	0	PRIOR TO DOSE		2	.	ng/mL		Not Received				1101
M16710	1101	ABBV-4083		Whole Blood	1	P1D1	1	72	72 HRS POST DOSE		3	.	ng/mL		OK	26-Dec-2017		V00C6743	1101
M16710	1101	ABBV-4083		Whole Blood	1	P1D1	1	72	72 HRS POST DOSE		2	.	ng/mL		OK	26-Dec-2017		V00C6742	1101
M16710	1101	ABBV-4083	40	Whole Blood	1	P1D1	1	72	72 HRS POST DOSE		1	0.00	ng/mL	1ng/mL	OK	26-Dec-2017	19-Jan-2018	V00C6741	1101
M16710	1101	ABBV-4083		Whole Blood	1	P1D4	4	0	PRIOR TO DOSE		1	.	ng/mL		Not Received				1101
M16710	1101	ABBV-4083		Whole Blood	1	P1D5	5	0	PRIOR TO DOSE		3	.	ng/mL		Not Received				1101
M16710	1101	ABBV-4083		Whole Blood	1	P1D5	5	0	PRIOR TO DOSE		2	.	ng/mL		Not Received				1101
M16710	1101	ABBV-4083		Whole Blood	1	P1D5	5	0	PRIOR TO DOSE		1	.	ng/mL		Not Received				1101
M16710	1101	ABBV-4083		Whole Blood	1	P1D6	6	0	PRIOR TO DOSE		3	.	ng/mL		Not Received				1101
M16710	1101	ABBV-4083		Whole Blood	1	P1D6	6	0	PRIOR TO DOSE		2	.	ng/mL		Not Received				1101
M16710	1101	ABBV-4083		Whole Blood	1	P1D6	6	0	PRIOR TO DOSE		1	.	ng/mL		Not Received				1101
M16710	1101	ABBV-4083		Whole Blood	1	P1D7	7	0	PRIOR TO DOSE		3	.	ng/mL		Not Received				1101
M16710	1101	ABBV-4083		Whole Blood	1	P1D7	7	0	PRIOR TO DOSE		2	.	ng/mL		Not Received				1101
M16710	1101	ABBV-4083		Whole Blood	1	P1D7	7	0	PRIOR TO DOSE		1	.	ng/mL		Not Received				1101
M16710	1101	ABBV-4083		Whole Blood	1	P1D7	7	0.5	0.5 HR POST DOSE		3	.	ng/mL		Not Received				1101
M16710	1101	ABBV-4083		Whole Blood	1	P1D7	7	0.5	0.5 HR POST DOSE		2	.	ng/mL		Not Received				1101
M16710	1101	ABBV-4083		Whole Blood	1	P1D7	7	0.5	0.5 HR POST DOSE		1	.	ng/mL		Not Received				1101
M16710	1101	ABBV-4083		Whole Blood	1	P1D7	7	1	1 HR POST DOSE		3	.	ng/mL		Not Received				1101
M16710	1101	ABBV-4083		Whole Blood	1	P1D7	7	1	1 HR POST DOSE		2	.	ng/mL		Not Received				1101
M16710	1101	ABBV-4083		Whole Blood	1	P1D7	7	1	1 HR POST DOSE		1	.	ng/mL		Not Received				1101
M16710	1101	ABBV-4083		Whole Blood	1	P1D7	7	1.5	1.5 HRS POST DOSE		3	.	ng/mL		Not Received				1101
M16710	1101	ABBV-4083		Whole Blood	1	P1D7	7	1.5	1.5 HRS POST DOSE		2	.	ng/mL		Not Received				1101
M16710	1101	ABBV-4083		Whole Blood	1	P1D7	7	1.5	1.5 HRS POST DOSE		1	.	ng/mL		Not Received				1101
M16710	1101	ABBV-4083		Whole Blood	1	P1D7	7	2	2 HRS POST DOSE		3	.	ng/mL		Not Received				1101
M16710	1101	ABBV-4083		Whole Blood	1	P1D7	7	2	2 HRS POST DOSE		2	.	ng/mL		Not Received				1101
M16710	1101	ABBV-4083		Whole Blood	1	P1D7	7	2	2 HRS POST DOSE		1	.	ng/mL		Not Received				1101
M16710	1101	ABBV-4083		Whole Blood	1	P1D7	7	3	3 HRS POST DOSE		3	.	ng/mL		Not Received				1101
M16710	1101	ABBV-4083		Whole Blood	1	P1D7	7	3	3 HRS POST DOSE		2	.	ng/mL		Not Received				1101
M16710	1101	ABBV-4083		Whole Blood	1	P1D7	7	3	3 HRS POST DOSE		1	.	ng/mL		Not Received				1101
M16710	1101	ABBV-4083		Whole Blood	1	P1D7	7	4	4 HRS POST DOSE		3	.	ng/mL		Not Received				1101
M16710	1101	ABBV-4083		Whole Blood	1	P1D7	7	4	4 HRS POST DOSE		2	.	ng/mL		Not Received				1101
M16710	1101	ABBV-4083		Whole Blood	1	P1D7	7	4	4 HRS POST DOSE		1	.	ng/mL		Not Received				1101
M16710	1101	ABBV-4083		Whole Blood	1	P1D7	7	5	5 HRS POST DOSE		3	.	ng/mL		Not Received				1101
M16710	1101	ABBV-4083		Whole Blood	1	P1D7	7	5	5 HRS POST DOSE		2	.	ng/mL		Not Received				1101
M16710	1101	ABBV-4083		Whole Blood	1	P1D7	7	5	5 HRS POST DOSE		1	.	ng/mL		Not Received				1101
M16710	1101	ABBV-4083		Whole Blood	1	P1D7	7	6	6 HRS POST DOSE		3	.	ng/mL		Not Received				1101
M16710	1101	ABBV-4083		Whole Blood	1	P1D7	7	6	6 HRS POST DOSE		2	.	ng/mL		Not Received				1101
M16710	1101	ABBV-4083		Whole Blood	1	P1D7	7	6	6 HRS POST DOSE		1	.	ng/mL		Not Received				1101
M16710	1101	ABBV-4083		Whole Blood	1	P1D7	7	8	8 HRS POST DOSE		3	.	ng/mL		Not Received				1101
M16710	1101	ABBV-4083		Whole Blood	1	P1D7	7	8	8 HRS POST DOSE		2	.	ng/mL		Not Received				1101
M16710	1101	ABBV-4083		Whole Blood	1	P1D7	7	8	8 HRS POST DOSE		1	.	ng/mL		Not Received				1101
M16710	1101	ABBV-4083		Whole Blood	1	P1D7	7	12	12 HRS POST DOSE		3	.	ng/mL		Not Received				1101
M16710	1101	ABBV-4083		Whole Blood	1	P1D7	7	12	12 HRS POST DOSE		2	.	ng/mL		Not Received				1101
M16710	1101	ABBV-4083		Whole Blood	1	P1D7	7	12	12 HRS POST DOSE		1	.	ng/mL		Not Received				1101
M16710	1101	ABBV-4083		Whole Blood	1	P1D7	7	15	15 HRS POST DOSE		3	.	ng/mL		Not Received				1101
M16710	1101	ABBV-4083		Whole Blood	1	P1D7	7	15	15 HRS POST DOSE		2	.	ng/mL		Not Received				1101
M16710	1101	ABBV-4083		Whole Blood	1	P1D7	7	15	15 HRS POST DOSE		1	.	ng/mL		Not Received				1101
M16710	1101	ABBV-4083		Whole Blood	1	P1D7	7	24	24 HRS POST DOSE		3	.	ng/mL		Not Received				1101
M16710	1101	ABBV-4083		Whole Blood	1	P1D7	7	24	24 HRS POST DOSE		2	.	ng/mL		Not Received				1101
M16710	1101	ABBV-4083		Whole Blood	1	P1D7	7	24	24 HRS POST DOSE		1	.	ng/mL		Not Received				1101
M16710	1101	ABBV-4083		Whole Blood	1	P1D7	7	30	30 HRS POST DOSE		3	.	ng/mL		Not Received				1101
M16710	1101	ABBV-4083		Whole Blood	1	P1D7	7	30	30 HRS POST DOSE		2	.	ng/mL		Not Received				1101
M16710	1101	ABBV-4083		Whole Blood	1	P1D7	7	30	30 HRS POST DOSE		1	.	ng/mL		Not Received				1101
M16710	1101	ABBV-4083		Whole Blood	1	P1D7	7	36	36 HRS POST DOSE		1	.	ng/mL		Not Received				1101
M16710	1101	ABBV-4083		Whole Blood	1	P1D7	7	36	36 HRS POST DOSE		3	.	ng/mL		Not Received				1101
M16710	1101	ABBV-4083		Whole Blood	1	P1D7	7	36	36 HRS POST DOSE		2	.	ng/mL		Not Received				1101
M16710	1101	ABBV-4083		Whole Blood	1	P1D11	11	0	PRIOR TO DOSE		1	.	ng/mL		Not Received				1101
M16710	1101	ABBV-4083		Whole Blood	1	P1D11	11	0	PRIOR TO DOSE		3	.	ng/mL		Not Received				1101
M16710	1101	ABBV-4083		Whole Blood	1	P1D11	11	0	PRIOR TO DOSE		2	.	ng/mL		Not Received				1101
M16710	1101	ABBV-4083		Whole Blood	1	P1D12	12	0	PRIOR TO DOSE		1	.	ng/mL		Not Received				1101
M16710	1101	ABBV-4083		Whole Blood	1	P1D12	12	0	PRIOR TO DOSE		3	.	ng/mL		Not Received				1101
M16710	1101	ABBV-4083		Whole Blood	1	P1D12	12	0	PRIOR TO DOSE		2	.	ng/mL		Not Received				1101
M16710	1101	ABBV-4083		Whole Blood	1	P1D13	13	0	PRIOR TO DOSE		1	.	ng/mL		Not Received				1101
M16710	1101	ABBV-4083		Whole Blood	1	P1D13	13	0	PRIOR TO DOSE		3	.	ng/mL		Not Received				1101
M16710	1101	ABBV-4083		Whole Blood	1	P1D13	13	0	PRIOR TO DOSE		2	.	ng/mL		Not Received				1101
M16710	1101	ABBV-4083		Whole Blood	1	P1D14	14	0	PRIOR TO DOSE		1	.	ng/mL		Not Received				1101
M16710	1101	ABBV-4083		Whole Blood	1	P1D14	14	0	PRIOR TO DOSE		3	.	ng/mL		Not Received				1101
M16710	1101	ABBV-4083		Whole Blood	1	P1D14	14	0	PRIOR TO DOSE		2	.	ng/mL		Not Received				1101
M16710	1101	ABBV-4083		Whole Blood	1	P1D14	14	0.5	0.5 HR POST DOSE		1	.	ng/mL		Not Received				1101
M16710	1101	ABBV-4083		Whole Blood	1	P1D14	14	0.5	0.5 HR POST DOSE		3	.	ng/mL		Not Received				1101
M16710	1101	ABBV-4083		Whole Blood	1	P1D14	14	0.5	0.5 HR POST DOSE		2	.	ng/mL		Not Received				1101
M16710	1101	ABBV-4083		Whole Blood	1	P1D14	14	1	1 HR POST DOSE		1	.	ng/mL		Not Received				1101
M16710	1101	ABBV-4083		Whole Blood	1	P1D14	14	1	1 HR POST DOSE		3	.	ng/mL		Not Received				1101
M16710	1101	ABBV-4083		Whole Blood	1	P1D14	14	1	1 HR POST DOSE		2	.	ng/mL		Not Received				1101
M16710	1101	ABBV-4083		Whole Blood	1	P1D14	14	1.5	1.5 HRS POST DOSE		1	.	ng/mL		Not Received				1101
M16710	1101	ABBV-4083		Whole Blood	1	P1D14	14	1.5	1.5 HRS POST DOSE		3	.	ng/mL		Not Received				1101
M16710	1101	ABBV-4083		Whole Blood	1	P1D14	14	1.5	1.5 HRS POST DOSE		2	.	ng/mL		Not Received				1101
M16710	1101	ABBV-4083		Whole Blood	1	P1D14	14	2	2 HRS POST DOSE		1	.	ng/mL		Not Received				1101
M16710	1101	ABBV-4083		Whole Blood	1	P1D14	14	2	2 HRS POST DOSE		3	.	ng/mL		Not Received				1101
M16710	1101	ABBV-4083		Whole Blood	1	P1D14	14	2	2 HRS POST DOSE		2	.	ng/mL		Not Received				1101
M16710	1101	ABBV-4083		Whole Blood	1	P1D14	14	3	3 HRS POST DOSE		1	.	ng/mL		Not Received				1101
M16710	1101	ABBV-4083		Whole Blood	1	P1D14	14	3	3 HRS POST DOSE		3	.	ng/mL		Not Received				1101
M16710	1101	ABBV-4083		Whole Blood	1	P1D14	14	3	3 HRS POST DOSE		2	.	ng/mL		Not Received				1101
M16710	1101	ABBV-4083		Whole Blood	1	P1D14	14	4	4 HRS POST DOSE		1	.	ng/mL		Not Received				1101
M16710	1101	ABBV-4083		Whole Blood	1	P1D14	14	4	4 HRS POST DOSE		3	.	ng/mL		Not Received				1101
M16710	1101	ABBV-4083		Whole Blood	1	P1D14	14	4	4 HRS POST DOSE		2	.	ng/mL		Not Received				1101
M16710	1101	ABBV-4083		Whole Blood	1	P1D14	14	5	5 HRS POST DOSE		1	.	ng/mL		Not Received				1101
M16710	1101	ABBV-4083		Whole Blood	1	P1D14	14	5	5 HRS POST DOSE		3	.	ng/mL		Not Received				1101
M16710	1101	ABBV-4083		Whole Blood	1	P1D14	14	5	5 HRS POST DOSE		2	.	ng/mL		Not Received				1101
M16710	1101	ABBV-4083		Whole Blood	1	P1D14	14	6	6 HRS POST DOSE		1	.	ng/mL		Not Received				1101
M16710	1101	ABBV-4083		Whole Blood	1	P1D14	14	6	6 HRS POST DOSE		3	.	ng/mL		Not Received				1101
M16710	1101	ABBV-4083		Whole Blood	1	P1D14	14	6	6 HRS POST DOSE		2	.	ng/mL		Not Received				1101
M16710	1101	ABBV-4083		Whole Blood	1	P1D14	14	8	8 HRS POST DOSE		1	.	ng/mL		Not Received				1101
M16710	1101	ABBV-4083		Whole Blood	1	P1D14	14	8	8 HRS POST DOSE		3	.	ng/mL		Not Received				1101
M16710	1101	ABBV-4083		Whole Blood	1	P1D14	14	8	8 HRS POST DOSE		2	.	ng/mL		Not Received				1101
M16710	1101	ABBV-4083		Whole Blood	1	P1D14	14	12	12 HRS POST DOSE		1	.	ng/mL		Not Received				1101
M16710	1101	ABBV-4083		Whole Blood	1	P1D14	14	12	12 HRS POST DOSE		3	.	ng/mL		Not Received				1101
M16710	1101	ABBV-4083		Whole Blood	1	P1D14	14	12	12 HRS POST DOSE		2	.	ng/mL		Not Received				1101
M16710	1101	ABBV-4083		Whole Blood	1	P1D14	14	15	15 HRS POST DOSE		1	.	ng/mL		Not Received				1101
M16710	1101	ABBV-4083		Whole Blood	1	P1D14	14	15	15 HRS POST DOSE		3	.	ng/mL		Not Received				1101
M16710	1101	ABBV-4083		Whole Blood	1	P1D14	14	15	15 HRS POST DOSE		2	.	ng/mL		Not Received				1101
M16710	1101	ABBV-4083		Whole Blood	1	P1D14	14	24	24 HRS POST DOSE		1	.	ng/mL		Not Received				1101
M16710	1101	ABBV-4083		Whole Blood	1	P1D14	14	24	24 HRS POST DOSE		3	.	ng/mL		Not Received				1101
M16710	1101	ABBV-4083		Whole Blood	1	P1D14	14	24	24 HRS POST DOSE		2	.	ng/mL		Not Received				1101
M16710	1101	ABBV-4083		Whole Blood	1	P1D14	14	30	30 HRS POST DOSE		1	.	ng/mL		Not Received				1101
M16710	1101	ABBV-4083		Whole Blood	1	P1D14	14	30	30 HRS POST DOSE		3	.	ng/mL		Not Received				1101
M16710	1101	ABBV-4083		Whole Blood	1	P1D14	14	30	30 HRS POST DOSE		2	.	ng/mL		Not Received				1101
M16710	1101	ABBV-4083		Whole Blood	1	P1D14	14	36	36 HRS POST DOSE		1	.	ng/mL		Not Received				1101
M16710	1101	ABBV-4083		Whole Blood	1	P1D14	14	36	36 HRS POST DOSE		3	.	ng/mL		Not Received				1101
M16710	1101	ABBV-4083		Whole Blood	1	P1D14	14	36	36 HRS POST DOSE		2	.	ng/mL		Not Received				1101
M16710	1101	ABBV-4083		Whole Blood	2	P2D1	1	0	PRIOR TO DOSE		3	.	ng/mL		Not Received				1101
M16710	1101	ABBV-4083		Whole Blood	2	P2D1	1	0	PRIOR TO DOSE		2	.	ng/mL		Not Received				1101
M16710	1101	ABBV-4083		Whole Blood	2	P2D1	1	0	PRIOR TO DOSE		1	.	ng/mL		Not Received				1101
M16710	1101	ABBV-4083		Whole Blood	2	P2D1	1	0.5	0.5 HR POST DOSE		3	.	ng/mL		Not Received				1101
M16710	1101	ABBV-4083		Whole Blood	2	P2D1	1	0.5	0.5 HR POST DOSE		2	.	ng/mL		Not Received				1101
M16710	1101	ABBV-4083		Whole Blood	2	P2D1	1	0.5	0.5 HR POST DOSE		1	.	ng/mL		Not Received				1101
M16710	1101	ABBV-4083		Whole Blood	2	P2D1	1	1	1 HR POST DOSE		3	.	ng/mL		Not Received				1101
M16710	1101	ABBV-4083		Whole Blood	2	P2D1	1	1	1 HR POST DOSE		2	.	ng/mL		Not Received				1101
M16710	1101	ABBV-4083		Whole Blood	2	P2D1	1	1	1 HR POST DOSE		1	.	ng/mL		Not Received				1101
M16710	1101	ABBV-4083		Whole Blood	2	P2D1	1	1.5	1.5 HRS POST DOSE		3	.	ng/mL		Not Received				1101
M16710	1101	ABBV-4083		Whole Blood	2	P2D1	1	1.5	1.5 HRS POST DOSE		2	.	ng/mL		Not Received				1101
M16710	1101	ABBV-4083		Whole Blood	2	P2D1	1	1.5	1.5 HRS POST DOSE		1	.	ng/mL		Not Received				1101
M16710	1101	ABBV-4083		Whole Blood	2	P2D1	1	2	2 HRS POST DOSE		3	.	ng/mL		Not Received				1101
M16710	1101	ABBV-4083		Whole Blood	2	P2D1	1	2	2 HRS POST DOSE		2	.	ng/mL		Not Received				1101
M16710	1101	ABBV-4083		Whole Blood	2	P2D1	1	2	2 HRS POST DOSE		1	.	ng/mL		Not Received				1101
M16710	1101	ABBV-4083		Whole Blood	2	P2D1	1	3	3 HRS POST DOSE		3	.	ng/mL		Not Received				1101
M16710	1101	ABBV-4083		Whole Blood	2	P2D1	1	3	3 HRS POST DOSE		2	.	ng/mL		Not Received				1101
M16710	1101	ABBV-4083		Whole Blood	2	P2D1	1	3	3 HRS POST DOSE		1	.	ng/mL		Not Received				1101
M16710	1101	ABBV-4083		Whole Blood	2	P2D1	1	4	4 HRS POST DOSE		3	.	ng/mL		Not Received				1101
M16710	1101	ABBV-4083		Whole Blood	2	P2D1	1	4	4 HRS POST DOSE		2	.	ng/mL		Not Received				1101
M16710	1101	ABBV-4083		Whole Blood	2	P2D1	1	4	4 HRS POST DOSE		1	.	ng/mL		Not Received				1101
M16710	1101	ABBV-4083		Whole Blood	2	P2D1	1	5	5 HRS POST DOSE		3	.	ng/mL		Not Received				1101
M16710	1101	ABBV-4083		Whole Blood	2	P2D1	1	5	5 HRS POST DOSE		2	.	ng/mL		Not Received				1101
M16710	1101	ABBV-4083		Whole Blood	2	P2D1	1	5	5 HRS POST DOSE		1	.	ng/mL		Not Received				1101
M16710	1101	ABBV-4083		Whole Blood	2	P2D1	1	6	6 HRS POST DOSE		3	.	ng/mL		Not Received				1101
M16710	1101	ABBV-4083		Whole Blood	2	P2D1	1	6	6 HRS POST DOSE		2	.	ng/mL		Not Received				1101
M16710	1101	ABBV-4083		Whole Blood	2	P2D1	1	6	6 HRS POST DOSE		1	.	ng/mL		Not Received				1101
M16710	1101	ABBV-4083		Whole Blood	2	P2D1	1	8	8 HRS POST DOSE		3	.	ng/mL		Not Received				1101
M16710	1101	ABBV-4083		Whole Blood	2	P2D1	1	8	8 HRS POST DOSE		2	.	ng/mL		Not Received				1101
M16710	1101	ABBV-4083		Whole Blood	2	P2D1	1	8	8 HRS POST DOSE		1	.	ng/mL		Not Received				1101
M16710	1101	ABBV-4083		Whole Blood	2	P2D1	1	12	12 HRS POST DOSE		3	.	ng/mL		Not Received				1101
M16710	1101	ABBV-4083		Whole Blood	2	P2D1	1	12	12 HRS POST DOSE		2	.	ng/mL		Not Received				1101
M16710	1101	ABBV-4083		Whole Blood	2	P2D1	1	12	12 HRS POST DOSE		1	.	ng/mL		Not Received				1101
M16710	1101	ABBV-4083		Whole Blood	2	P2D1	1	15	15 HRS POST DOSE		3	.	ng/mL		Not Received				1101
M16710	1101	ABBV-4083		Whole Blood	2	P2D1	1	15	15 HRS POST DOSE		2	.	ng/mL		Not Received				1101
M16710	1101	ABBV-4083		Whole Blood	2	P2D1	1	15	15 HRS POST DOSE		1	.	ng/mL		Not Received				1101
M16710	1101	ABBV-4083		Whole Blood	2	P2D1	1	24	24 HRS POST DOSE		3	.	ng/mL		Not Received				1101
M16710	1101	ABBV-4083		Whole Blood	2	P2D1	1	24	24 HRS POST DOSE		2	.	ng/mL		Not Received				1101
M16710	1101	ABBV-4083		Whole Blood	2	P2D1	1	24	24 HRS POST DOSE		1	.	ng/mL		Not Received				1101
M16710	1101	ABBV-4083		Whole Blood	2	P2D1	1	30	30 HRS POST DOSE		3	.	ng/mL		Not Received				1101
M16710	1101	ABBV-4083		Whole Blood	2	P2D1	1	30	30 HRS POST DOSE		2	.	ng/mL		Not Received				1101
M16710	1101	ABBV-4083		Whole Blood	2	P2D1	1	30	30 HRS POST DOSE		1	.	ng/mL		Not Received				1101
M16710	1101	ABBV-4083		Whole Blood	2	P2D1	1	36	36 HRS POST DOSE		3	.	ng/mL		Not Received				1101
M16710	1101	ABBV-4083		Whole Blood	2	P2D1	1	36	36 HRS POST DOSE		2	.	ng/mL		Not Received				1101
M16710	1101	ABBV-4083		Whole Blood	2	P2D1	1	36	36 HRS POST DOSE		1	.	ng/mL		Not Received				1101
M16710	1101	ABBV-4083		Whole Blood	2	P2D1	1	48	48 HRS POST DOSE		3	.	ng/mL		Not Received				1101
M16710	1101	ABBV-4083		Whole Blood	2	P2D1	1	48	48 HRS POST DOSE		2	.	ng/mL		Not Received				1101
M16710	1101	ABBV-4083		Whole Blood	2	P2D1	1	48	48 HRS POST DOSE		1	.	ng/mL		Not Received				1101
M16710	1101	ABBV-4083		Whole Blood	2	P2D1	1	60	60 HRS POST DOSE		3	.	ng/mL		Not Received				1101
M16710	1101	ABBV-4083		Whole Blood	2	P2D1	1	60	60 HRS POST DOSE		2	.	ng/mL		Not Received				1101
M16710	1101	ABBV-4083		Whole Blood	2	P2D1	1	60	60 HRS POST DOSE		1	.	ng/mL		Not Received				1101
M16710	1101	ABBV-4083		Whole Blood	2	P2D1	1	72	72 HRS POST DOSE		3	.	ng/mL		Not Received				1101
M16710	1101	ABBV-4083		Whole Blood	2	P2D1	1	72	72 HRS POST DOSE		2	.	ng/mL		Not Received				1101
M16710	1101	ABBV-4083		Whole Blood	2	P2D1	1	72	72 HRS POST DOSE		1	.	ng/mL		Not Received				1101
M16710	1101	ABBV-4083		Whole Blood	999	PD	999	0	PREMATURE DISCONTINUATION		3	.	ng/mL		Not Received				1101
M16710	1101	ABBV-4083		Whole Blood	999	PD	999	0	PREMATURE DISCONTINUATION		2	.	ng/mL		Not Received				1101
M16710	1101	ABBV-4083		Whole Blood	999	PD	999	0	PREMATURE DISCONTINUATION		1	.	ng/mL		Not Received				1101
M16710	1102	ABBV-4083		Whole Blood	1	P1D1	1	0	PRIOR TO DOSE		2	.	ng/mL		OK	20-Dec-2017		V00C62L2	1102
M16710	1102	ABBV-4083		Whole Blood	1	P1D1	1	0	PRIOR TO DOSE		3	.	ng/mL		OK	20-Dec-2017		V00C62L3	1102
M16710	1102	ABBV-4083	40	Whole Blood	1	P1D1	1	0	PRIOR TO DOSE		1	0.00	ng/mL	1ng/mL	OK	20-Dec-2017	20-Dec-2017	V00C62L1	1102
M16710	1102	ABBV-4083		Whole Blood	1	P1D1	1	0.5	0.5 HR POST DOSE		2	.	ng/mL		OK	20-Dec-2017		V00C62Y2	1102
M16710	1102	ABBV-4083	40	Whole Blood	1	P1D1	1	0.5	0.5 HR POST DOSE		1	0.00	ng/mL	1ng/mL	OK	20-Dec-2017	20-Dec-2017	V00C62Y1	1102
M16710	1102	ABBV-4083		Whole Blood	1	P1D1	1	0.5	0.5 HR POST DOSE		3	.	ng/mL		OK	20-Dec-2017		V00C62Y3	1102
M16710	1102	ABBV-4083		Whole Blood	1	P1D1	1	1	1 HR POST DOSE		2	.	ng/mL		OK	20-Dec-2017		V00C6362	1102
M16710	1102	ABBV-4083	40	Whole Blood	1	P1D1	1	1	1 HR POST DOSE		1	2.66	ng/mL	1ng/mL	OK	20-Dec-2017	20-Dec-2017	V00C6361	1102
M16710	1102	ABBV-4083		Whole Blood	1	P1D1	1	1	1 HR POST DOSE		3	.	ng/mL		OK	20-Dec-2017		V00C6363	1102
M16710	1102	ABBV-4083		Whole Blood	1	P1D1	1	1.5	1.5 HRS POST DOSE		2	.	ng/mL		OK	20-Dec-2017		V00C63E2	1102
M16710	1102	ABBV-4083	40	Whole Blood	1	P1D1	1	1.5	1.5 HRS POST DOSE		1	2.45	ng/mL	1ng/mL	OK	20-Dec-2017	20-Dec-2017	V00C63E1	1102
M16710	1102	ABBV-4083		Whole Blood	1	P1D1	1	1.5	1.5 HRS POST DOSE		3	.	ng/mL		OK	20-Dec-2017		V00C63E3	1102
M16710	1102	ABBV-4083		Whole Blood	1	P1D1	1	2	2 HRS POST DOSE		2	.	ng/mL		OK	20-Dec-2017		V00C63P2	1102
M16710	1102	ABBV-4083	40	Whole Blood	1	P1D1	1	2	2 HRS POST DOSE		1	1.24	ng/mL	1ng/mL	OK	20-Dec-2017	20-Dec-2017	V00C63P1	1102
M16710	1102	ABBV-4083		Whole Blood	1	P1D1	1	2	2 HRS POST DOSE		3	.	ng/mL		OK	20-Dec-2017		V00C63P3	1102
M16710	1102	ABBV-4083		Whole Blood	1	P1D1	1	3	3 HRS POST DOSE		2	.	ng/mL		OK	20-Dec-2017		V00C6422	1102
M16710	1102	ABBV-4083	40	Whole Blood	1	P1D1	1	3	3 HRS POST DOSE		1	0.00	ng/mL	1ng/mL	OK	20-Dec-2017	20-Dec-2017	V00C6421	1102
M16710	1102	ABBV-4083		Whole Blood	1	P1D1	1	3	3 HRS POST DOSE		3	.	ng/mL		OK	20-Dec-2017		V00C6423	1102
M16710	1102	ABBV-4083		Whole Blood	1	P1D1	1	4	4 HRS POST DOSE		3	.	ng/mL		OK	20-Dec-2017		V00C64A3	1102
M16710	1102	ABBV-4083		Whole Blood	1	P1D1	1	4	4 HRS POST DOSE		2	.	ng/mL		OK	20-Dec-2017		V00C64A2	1102
M16710	1102	ABBV-4083	40	Whole Blood	1	P1D1	1	4	4 HRS POST DOSE		1	0.00	ng/mL	1ng/mL	OK	20-Dec-2017	20-Dec-2017	V00C64A1	1102
M16710	1102	ABBV-4083		Whole Blood	1	P1D1	1	5	5 HRS POST DOSE		3	.	ng/mL		OK	20-Dec-2017		V00C64I3	1102
M16710	1102	ABBV-4083		Whole Blood	1	P1D1	1	5	5 HRS POST DOSE		2	.	ng/mL		OK	20-Dec-2017		V00C64I2	1102
M16710	1102	ABBV-4083	40	Whole Blood	1	P1D1	1	5	5 HRS POST DOSE		1	0.00	ng/mL	1ng/mL	OK	20-Dec-2017	20-Dec-2017	V00C64I1	1102
M16710	1102	ABBV-4083		Whole Blood	1	P1D1	1	6	6 HRS POST DOSE		3	.	ng/mL		OK	20-Dec-2017		V00C64Q3	1102
M16710	1102	ABBV-4083		Whole Blood	1	P1D1	1	6	6 HRS POST DOSE		2	.	ng/mL		OK	20-Dec-2017		V00C64Q2	1102
M16710	1102	ABBV-4083	40	Whole Blood	1	P1D1	1	6	6 HRS POST DOSE		1	0.00	ng/mL	1ng/mL	OK	20-Dec-2017	20-Dec-2017	V00C64Q1	1102
M16710	1102	ABBV-4083		Whole Blood	1	P1D1	1	8	8 HRS POST DOSE		3	.	ng/mL		OK	20-Dec-2017		V00C6513	1102
M16710	1102	ABBV-4083		Whole Blood	1	P1D1	1	8	8 HRS POST DOSE		2	.	ng/mL		OK	20-Dec-2017		V00C6512	1102
M16710	1102	ABBV-4083	40	Whole Blood	1	P1D1	1	8	8 HRS POST DOSE		1	0.00	ng/mL	1ng/mL	OK	20-Dec-2017	20-Dec-2017	V00C6511	1102
M16710	1102	ABBV-4083		Whole Blood	1	P1D1	1	12	12 HRS POST DOSE		3	.	ng/mL		OK	20-Dec-2017		V00C65E3	1102
M16710	1102	ABBV-4083		Whole Blood	1	P1D1	1	12	12 HRS POST DOSE		2	.	ng/mL		OK	20-Dec-2017		V00C65E2	1102
M16710	1102	ABBV-4083	40	Whole Blood	1	P1D1	1	12	12 HRS POST DOSE		1	0.00	ng/mL	1ng/mL	OK	20-Dec-2017	20-Dec-2017	V00C65E1	1102
M16710	1102	ABBV-4083		Whole Blood	1	P1D1	1	15	15 HRS POST DOSE		3	.	ng/mL		OK	20-Dec-2017		V00C65M3	1102
M16710	1102	ABBV-4083		Whole Blood	1	P1D1	1	15	15 HRS POST DOSE		2	.	ng/mL		OK	20-Dec-2017		V00C65M2	1102
M16710	1102	ABBV-4083	40	Whole Blood	1	P1D1	1	15	15 HRS POST DOSE		1	0.00	ng/mL	1ng/mL	OK	20-Dec-2017	20-Dec-2017	V00C65M1	1102
M16710	1102	ABBV-4083		Whole Blood	1	P1D1	1	24	24 HRS POST DOSE		3	.	ng/mL		OK	20-Dec-2017		V00C65X3	1102
M16710	1102	ABBV-4083		Whole Blood	1	P1D1	1	24	24 HRS POST DOSE		2	.	ng/mL		OK	20-Dec-2017		V00C65X2	1102
M16710	1102	ABBV-4083	40	Whole Blood	1	P1D1	1	24	24 HRS POST DOSE		1	0.00	ng/mL	1ng/mL	OK	20-Dec-2017	20-Dec-2017	V00C65X1	1102
M16710	1102	ABBV-4083		Whole Blood	1	P1D1	1	30	30 HRS POST DOSE		3	.	ng/mL		OK	20-Dec-2017		V00C66A3	1102
M16710	1102	ABBV-4083		Whole Blood	1	P1D1	1	30	30 HRS POST DOSE		2	.	ng/mL		OK	20-Dec-2017		V00C66A2	1102
M16710	1102	ABBV-4083	40	Whole Blood	1	P1D1	1	30	30 HRS POST DOSE		1	0.00	ng/mL	1ng/mL	OK	20-Dec-2017	20-Dec-2017	V00C66A1	1102
M16710	1102	ABBV-4083		Whole Blood	1	P1D1	1	36	36 HRS POST DOSE		3	.	ng/mL		OK	20-Dec-2017		V00C66I3	1102
M16710	1102	ABBV-4083		Whole Blood	1	P1D1	1	36	36 HRS POST DOSE		2	.	ng/mL		OK	20-Dec-2017		V00C66I2	1102
M16710	1102	ABBV-4083	40	Whole Blood	1	P1D1	1	36	36 HRS POST DOSE		1	0.00	ng/mL	1ng/mL	OK	20-Dec-2017	20-Dec-2017	V00C66I1	1102
M16710	1102	ABBV-4083		Whole Blood	1	P1D3	3	0	PRIOR TO DOSE		3	.	ng/mL		Not Received				1102
M16710	1102	ABBV-4083		Whole Blood	1	P1D3	3	0	PRIOR TO DOSE		2	.	ng/mL		Not Received				1102
M16710	1102	ABBV-4083		Whole Blood	1	P1D1	1	48	48 HRS POST DOSE		3	.	ng/mL		OK	20-Dec-2017		V00C66Q3	1102
M16710	1102	ABBV-4083		Whole Blood	1	P1D1	1	48	48 HRS POST DOSE		2	.	ng/mL		OK	20-Dec-2017		V00C66Q2	1102
M16710	1102	ABBV-4083	40	Whole Blood	1	P1D1	1	48	48 HRS POST DOSE		1	0.00	ng/mL	1ng/mL	OK	20-Dec-2017	20-Dec-2017	V00C66Q1	1102
M16710	1102	ABBV-4083		Whole Blood	1	P1D3	3	0	PRIOR TO DOSE		1	.	ng/mL		Not Received				1102
M16710	1102	ABBV-4083		Whole Blood	1	P1D1	1	60	60 HRS POST DOSE		3	.	ng/mL		OK	26-Dec-2017		V00C66Y3	1102
M16710	1102	ABBV-4083		Whole Blood	1	P1D1	1	60	60 HRS POST DOSE		2	.	ng/mL		OK	26-Dec-2017		V00C66Y2	1102
M16710	1102	ABBV-4083	40	Whole Blood	1	P1D1	1	60	60 HRS POST DOSE		1	0.00	ng/mL	1ng/mL	OK	26-Dec-2017	19-Jan-2018	V00C66Y1	1102
M16710	1102	ABBV-4083		Whole Blood	1	P1D4	4	0	PRIOR TO DOSE		3	.	ng/mL		Not Received				1102
M16710	1102	ABBV-4083		Whole Blood	1	P1D4	4	0	PRIOR TO DOSE		2	.	ng/mL		Not Received				1102
M16710	1102	ABBV-4083		Whole Blood	1	P1D1	1	72	72 HRS POST DOSE		3	.	ng/mL		OK	26-Dec-2017		V00C6763	1102
M16710	1102	ABBV-4083		Whole Blood	1	P1D1	1	72	72 HRS POST DOSE		2	.	ng/mL		OK	26-Dec-2017		V00C6762	1102
M16710	1102	ABBV-4083	40	Whole Blood	1	P1D1	1	72	72 HRS POST DOSE		1	0.00	ng/mL	1ng/mL	OK	26-Dec-2017	19-Jan-2018	V00C6761	1102
M16710	1102	ABBV-4083		Whole Blood	1	P1D4	4	0	PRIOR TO DOSE		1	.	ng/mL		Not Received				1102
M16710	1102	ABBV-4083		Whole Blood	1	P1D5	5	0	PRIOR TO DOSE		3	.	ng/mL		Not Received				1102
M16710	1102	ABBV-4083		Whole Blood	1	P1D5	5	0	PRIOR TO DOSE		2	.	ng/mL		Not Received				1102
M16710	1102	ABBV-4083		Whole Blood	1	P1D5	5	0	PRIOR TO DOSE		1	.	ng/mL		Not Received				1102
M16710	1102	ABBV-4083		Whole Blood	1	P1D6	6	0	PRIOR TO DOSE		3	.	ng/mL		Not Received				1102
M16710	1102	ABBV-4083		Whole Blood	1	P1D6	6	0	PRIOR TO DOSE		2	.	ng/mL		Not Received				1102
M16710	1102	ABBV-4083		Whole Blood	1	P1D6	6	0	PRIOR TO DOSE		1	.	ng/mL		Not Received				1102
M16710	1102	ABBV-4083		Whole Blood	1	P1D7	7	0	PRIOR TO DOSE		3	.	ng/mL		Not Received				1102
M16710	1102	ABBV-4083		Whole Blood	1	P1D7	7	0	PRIOR TO DOSE		2	.	ng/mL		Not Received				1102
M16710	1102	ABBV-4083		Whole Blood	1	P1D7	7	0	PRIOR TO DOSE		1	.	ng/mL		Not Received				1102
M16710	1102	ABBV-4083		Whole Blood	1	P1D7	7	0.5	0.5 HR POST DOSE		3	.	ng/mL		Not Received				1102
M16710	1102	ABBV-4083		Whole Blood	1	P1D7	7	0.5	0.5 HR POST DOSE		2	.	ng/mL		Not Received				1102
M16710	1102	ABBV-4083		Whole Blood	1	P1D7	7	0.5	0.5 HR POST DOSE		1	.	ng/mL		Not Received				1102
M16710	1102	ABBV-4083		Whole Blood	1	P1D7	7	1	1 HR POST DOSE		3	.	ng/mL		Not Received				1102
M16710	1102	ABBV-4083		Whole Blood	1	P1D7	7	1	1 HR POST DOSE		2	.	ng/mL		Not Received				1102
M16710	1102	ABBV-4083		Whole Blood	1	P1D7	7	1	1 HR POST DOSE		1	.	ng/mL		Not Received				1102
M16710	1102	ABBV-4083		Whole Blood	1	P1D7	7	1.5	1.5 HRS POST DOSE		3	.	ng/mL		Not Received				1102
M16710	1102	ABBV-4083		Whole Blood	1	P1D7	7	1.5	1.5 HRS POST DOSE		2	.	ng/mL		Not Received				1102
M16710	1102	ABBV-4083		Whole Blood	1	P1D7	7	1.5	1.5 HRS POST DOSE		1	.	ng/mL		Not Received				1102
M16710	1102	ABBV-4083		Whole Blood	1	P1D7	7	2	2 HRS POST DOSE		3	.	ng/mL		Not Received				1102
M16710	1102	ABBV-4083		Whole Blood	1	P1D7	7	2	2 HRS POST DOSE		2	.	ng/mL		Not Received				1102
M16710	1102	ABBV-4083		Whole Blood	1	P1D7	7	2	2 HRS POST DOSE		1	.	ng/mL		Not Received				1102
M16710	1102	ABBV-4083		Whole Blood	1	P1D7	7	3	3 HRS POST DOSE		3	.	ng/mL		Not Received				1102
M16710	1102	ABBV-4083		Whole Blood	1	P1D7	7	3	3 HRS POST DOSE		2	.	ng/mL		Not Received				1102
M16710	1102	ABBV-4083		Whole Blood	1	P1D7	7	3	3 HRS POST DOSE		1	.	ng/mL		Not Received				1102
M16710	1102	ABBV-4083		Whole Blood	1	P1D7	7	4	4 HRS POST DOSE		3	.	ng/mL		Not Received				1102
M16710	1102	ABBV-4083		Whole Blood	1	P1D7	7	4	4 HRS POST DOSE		2	.	ng/mL		Not Received				1102
M16710	1102	ABBV-4083		Whole Blood	1	P1D7	7	4	4 HRS POST DOSE		1	.	ng/mL		Not Received				1102
M16710	1102	ABBV-4083		Whole Blood	1	P1D7	7	5	5 HRS POST DOSE		3	.	ng/mL		Not Received				1102
M16710	1102	ABBV-4083		Whole Blood	1	P1D7	7	5	5 HRS POST DOSE		2	.	ng/mL		Not Received				1102
M16710	1102	ABBV-4083		Whole Blood	1	P1D7	7	5	5 HRS POST DOSE		1	.	ng/mL		Not Received				1102
M16710	1102	ABBV-4083		Whole Blood	1	P1D7	7	6	6 HRS POST DOSE		3	.	ng/mL		Not Received				1102
M16710	1102	ABBV-4083		Whole Blood	1	P1D7	7	6	6 HRS POST DOSE		2	.	ng/mL		Not Received				1102
M16710	1102	ABBV-4083		Whole Blood	1	P1D7	7	6	6 HRS POST DOSE		1	.	ng/mL		Not Received				1102
M16710	1102	ABBV-4083		Whole Blood	1	P1D7	7	8	8 HRS POST DOSE		3	.	ng/mL		Not Received				1102
M16710	1102	ABBV-4083		Whole Blood	1	P1D7	7	8	8 HRS POST DOSE		2	.	ng/mL		Not Received				1102
M16710	1102	ABBV-4083		Whole Blood	1	P1D7	7	8	8 HRS POST DOSE		1	.	ng/mL		Not Received				1102
M16710	1102	ABBV-4083		Whole Blood	1	P1D7	7	12	12 HRS POST DOSE		3	.	ng/mL		Not Received				1102
M16710	1102	ABBV-4083		Whole Blood	1	P1D7	7	12	12 HRS POST DOSE		2	.	ng/mL		Not Received				1102
M16710	1102	ABBV-4083		Whole Blood	1	P1D7	7	12	12 HRS POST DOSE		1	.	ng/mL		Not Received				1102
M16710	1102	ABBV-4083		Whole Blood	1	P1D7	7	15	15 HRS POST DOSE		3	.	ng/mL		Not Received				1102
M16710	1102	ABBV-4083		Whole Blood	1	P1D7	7	15	15 HRS POST DOSE		2	.	ng/mL		Not Received				1102
M16710	1102	ABBV-4083		Whole Blood	1	P1D7	7	15	15 HRS POST DOSE		1	.	ng/mL		Not Received				1102
M16710	1102	ABBV-4083		Whole Blood	1	P1D7	7	24	24 HRS POST DOSE		3	.	ng/mL		Not Received				1102
M16710	1102	ABBV-4083		Whole Blood	1	P1D7	7	24	24 HRS POST DOSE		2	.	ng/mL		Not Received				1102
M16710	1102	ABBV-4083		Whole Blood	1	P1D7	7	24	24 HRS POST DOSE		1	.	ng/mL		Not Received				1102
M16710	1102	ABBV-4083		Whole Blood	1	P1D7	7	30	30 HRS POST DOSE		3	.	ng/mL		Not Received				1102
M16710	1102	ABBV-4083		Whole Blood	1	P1D7	7	30	30 HRS POST DOSE		2	.	ng/mL		Not Received				1102
M16710	1102	ABBV-4083		Whole Blood	1	P1D7	7	30	30 HRS POST DOSE		1	.	ng/mL		Not Received				1102
M16710	1102	ABBV-4083		Whole Blood	1	P1D7	7	36	36 HRS POST DOSE		1	.	ng/mL		Not Received				1102
M16710	1102	ABBV-4083		Whole Blood	1	P1D7	7	36	36 HRS POST DOSE		3	.	ng/mL		Not Received				1102
M16710	1102	ABBV-4083		Whole Blood	1	P1D7	7	36	36 HRS POST DOSE		2	.	ng/mL		Not Received				1102
M16710	1102	ABBV-4083		Whole Blood	1	P1D11	11	0	PRIOR TO DOSE		1	.	ng/mL		Not Received				1102
M16710	1102	ABBV-4083		Whole Blood	1	P1D11	11	0	PRIOR TO DOSE		3	.	ng/mL		Not Received				1102
M16710	1102	ABBV-4083		Whole Blood	1	P1D11	11	0	PRIOR TO DOSE		2	.	ng/mL		Not Received				1102
M16710	1102	ABBV-4083		Whole Blood	1	P1D12	12	0	PRIOR TO DOSE		1	.	ng/mL		Not Received				1102
M16710	1102	ABBV-4083		Whole Blood	1	P1D12	12	0	PRIOR TO DOSE		3	.	ng/mL		Not Received				1102
M16710	1102	ABBV-4083		Whole Blood	1	P1D12	12	0	PRIOR TO DOSE		2	.	ng/mL		Not Received				1102
M16710	1102	ABBV-4083		Whole Blood	1	P1D13	13	0	PRIOR TO DOSE		1	.	ng/mL		Not Received				1102
M16710	1102	ABBV-4083		Whole Blood	1	P1D13	13	0	PRIOR TO DOSE		3	.	ng/mL		Not Received				1102
M16710	1102	ABBV-4083		Whole Blood	1	P1D13	13	0	PRIOR TO DOSE		2	.	ng/mL		Not Received				1102
M16710	1102	ABBV-4083		Whole Blood	1	P1D14	14	0	PRIOR TO DOSE		1	.	ng/mL		Not Received				1102
M16710	1102	ABBV-4083		Whole Blood	1	P1D14	14	0	PRIOR TO DOSE		3	.	ng/mL		Not Received				1102
M16710	1102	ABBV-4083		Whole Blood	1	P1D14	14	0	PRIOR TO DOSE		2	.	ng/mL		Not Received				1102
M16710	1102	ABBV-4083		Whole Blood	1	P1D14	14	0.5	0.5 HR POST DOSE		1	.	ng/mL		Not Received				1102
M16710	1102	ABBV-4083		Whole Blood	1	P1D14	14	0.5	0.5 HR POST DOSE		3	.	ng/mL		Not Received				1102
M16710	1102	ABBV-4083		Whole Blood	1	P1D14	14	0.5	0.5 HR POST DOSE		2	.	ng/mL		Not Received				1102
M16710	1102	ABBV-4083		Whole Blood	1	P1D14	14	1	1 HR POST DOSE		1	.	ng/mL		Not Received				1102
M16710	1102	ABBV-4083		Whole Blood	1	P1D14	14	1	1 HR POST DOSE		3	.	ng/mL		Not Received				1102
M16710	1102	ABBV-4083		Whole Blood	1	P1D14	14	1	1 HR POST DOSE		2	.	ng/mL		Not Received				1102
M16710	1102	ABBV-4083		Whole Blood	1	P1D14	14	1.5	1.5 HRS POST DOSE		1	.	ng/mL		Not Received				1102
M16710	1102	ABBV-4083		Whole Blood	1	P1D14	14	1.5	1.5 HRS POST DOSE		3	.	ng/mL		Not Received				1102
M16710	1102	ABBV-4083		Whole Blood	1	P1D14	14	1.5	1.5 HRS POST DOSE		2	.	ng/mL		Not Received				1102
M16710	1102	ABBV-4083		Whole Blood	1	P1D14	14	2	2 HRS POST DOSE		1	.	ng/mL		Not Received				1102
M16710	1102	ABBV-4083		Whole Blood	1	P1D14	14	2	2 HRS POST DOSE		3	.	ng/mL		Not Received				1102
M16710	1102	ABBV-4083		Whole Blood	1	P1D14	14	2	2 HRS POST DOSE		2	.	ng/mL		Not Received				1102
M16710	1102	ABBV-4083		Whole Blood	1	P1D14	14	3	3 HRS POST DOSE		1	.	ng/mL		Not Received				1102
M16710	1102	ABBV-4083		Whole Blood	1	P1D14	14	3	3 HRS POST DOSE		3	.	ng/mL		Not Received				1102
M16710	1102	ABBV-4083		Whole Blood	1	P1D14	14	3	3 HRS POST DOSE		2	.	ng/mL		Not Received				1102
M16710	1102	ABBV-4083		Whole Blood	1	P1D14	14	4	4 HRS POST DOSE		1	.	ng/mL		Not Received				1102
M16710	1102	ABBV-4083		Whole Blood	1	P1D14	14	4	4 HRS POST DOSE		3	.	ng/mL		Not Received				1102
M16710	1102	ABBV-4083		Whole Blood	1	P1D14	14	4	4 HRS POST DOSE		2	.	ng/mL		Not Received				1102
M16710	1102	ABBV-4083		Whole Blood	1	P1D14	14	5	5 HRS POST DOSE		1	.	ng/mL		Not Received				1102
M16710	1102	ABBV-4083		Whole Blood	1	P1D14	14	5	5 HRS POST DOSE		3	.	ng/mL		Not Received				1102
M16710	1102	ABBV-4083		Whole Blood	1	P1D14	14	5	5 HRS POST DOSE		2	.	ng/mL		Not Received				1102
M16710	1102	ABBV-4083		Whole Blood	1	P1D14	14	6	6 HRS POST DOSE		1	.	ng/mL		Not Received				1102
M16710	1102	ABBV-4083		Whole Blood	1	P1D14	14	6	6 HRS POST DOSE		3	.	ng/mL		Not Received				1102
M16710	1102	ABBV-4083		Whole Blood	1	P1D14	14	6	6 HRS POST DOSE		2	.	ng/mL		Not Received				1102
M16710	1102	ABBV-4083		Whole Blood	1	P1D14	14	8	8 HRS POST DOSE		1	.	ng/mL		Not Received				1102
M16710	1102	ABBV-4083		Whole Blood	1	P1D14	14	8	8 HRS POST DOSE		3	.	ng/mL		Not Received				1102
M16710	1102	ABBV-4083		Whole Blood	1	P1D14	14	8	8 HRS POST DOSE		2	.	ng/mL		Not Received				1102
M16710	1102	ABBV-4083		Whole Blood	1	P1D14	14	12	12 HRS POST DOSE		1	.	ng/mL		Not Received				1102
M16710	1102	ABBV-4083		Whole Blood	1	P1D14	14	12	12 HRS POST DOSE		3	.	ng/mL		Not Received				1102
M16710	1102	ABBV-4083		Whole Blood	1	P1D14	14	12	12 HRS POST DOSE		2	.	ng/mL		Not Received				1102
M16710	1102	ABBV-4083		Whole Blood	1	P1D14	14	15	15 HRS POST DOSE		1	.	ng/mL		Not Received				1102
M16710	1102	ABBV-4083		Whole Blood	1	P1D14	14	15	15 HRS POST DOSE		3	.	ng/mL		Not Received				1102
M16710	1102	ABBV-4083		Whole Blood	1	P1D14	14	15	15 HRS POST DOSE		2	.	ng/mL		Not Received				1102
M16710	1102	ABBV-4083		Whole Blood	1	P1D14	14	24	24 HRS POST DOSE		1	.	ng/mL		Not Received				1102
M16710	1102	ABBV-4083		Whole Blood	1	P1D14	14	24	24 HRS POST DOSE		3	.	ng/mL		Not Received				1102
M16710	1102	ABBV-4083		Whole Blood	1	P1D14	14	24	24 HRS POST DOSE		2	.	ng/mL		Not Received				1102
M16710	1102	ABBV-4083		Whole Blood	1	P1D14	14	30	30 HRS POST DOSE		1	.	ng/mL		Not Received				1102
M16710	1102	ABBV-4083		Whole Blood	1	P1D14	14	30	30 HRS POST DOSE		3	.	ng/mL		Not Received				1102
M16710	1102	ABBV-4083		Whole Blood	1	P1D14	14	30	30 HRS POST DOSE		2	.	ng/mL		Not Received				1102
M16710	1102	ABBV-4083		Whole Blood	1	P1D14	14	36	36 HRS POST DOSE		1	.	ng/mL		Not Received				1102
M16710	1102	ABBV-4083		Whole Blood	1	P1D14	14	36	36 HRS POST DOSE		3	.	ng/mL		Not Received				1102
M16710	1102	ABBV-4083		Whole Blood	1	P1D14	14	36	36 HRS POST DOSE		2	.	ng/mL		Not Received				1102
M16710	1102	ABBV-4083		Whole Blood	2	P2D1	1	0	PRIOR TO DOSE		3	.	ng/mL		Not Received				1102
M16710	1102	ABBV-4083		Whole Blood	2	P2D1	1	0	PRIOR TO DOSE		2	.	ng/mL		Not Received				1102
M16710	1102	ABBV-4083		Whole Blood	2	P2D1	1	0	PRIOR TO DOSE		1	.	ng/mL		Not Received				1102
M16710	1102	ABBV-4083		Whole Blood	2	P2D1	1	0.5	0.5 HR POST DOSE		3	.	ng/mL		Not Received				1102
M16710	1102	ABBV-4083		Whole Blood	2	P2D1	1	0.5	0.5 HR POST DOSE		2	.	ng/mL		Not Received				1102
M16710	1102	ABBV-4083		Whole Blood	2	P2D1	1	0.5	0.5 HR POST DOSE		1	.	ng/mL		Not Received				1102
M16710	1102	ABBV-4083		Whole Blood	2	P2D1	1	1	1 HR POST DOSE		3	.	ng/mL		Not Received				1102
M16710	1102	ABBV-4083		Whole Blood	2	P2D1	1	1	1 HR POST DOSE		2	.	ng/mL		Not Received				1102
M16710	1102	ABBV-4083		Whole Blood	2	P2D1	1	1	1 HR POST DOSE		1	.	ng/mL		Not Received				1102
M16710	1102	ABBV-4083		Whole Blood	2	P2D1	1	1.5	1.5 HRS POST DOSE		3	.	ng/mL		Not Received				1102
M16710	1102	ABBV-4083		Whole Blood	2	P2D1	1	1.5	1.5 HRS POST DOSE		2	.	ng/mL		Not Received				1102
M16710	1102	ABBV-4083		Whole Blood	2	P2D1	1	1.5	1.5 HRS POST DOSE		1	.	ng/mL		Not Received				1102
M16710	1102	ABBV-4083		Whole Blood	2	P2D1	1	2	2 HRS POST DOSE		3	.	ng/mL		Not Received				1102
M16710	1102	ABBV-4083		Whole Blood	2	P2D1	1	2	2 HRS POST DOSE		2	.	ng/mL		Not Received				1102
M16710	1102	ABBV-4083		Whole Blood	2	P2D1	1	2	2 HRS POST DOSE		1	.	ng/mL		Not Received				1102
M16710	1102	ABBV-4083		Whole Blood	2	P2D1	1	3	3 HRS POST DOSE		3	.	ng/mL		Not Received				1102
M16710	1102	ABBV-4083		Whole Blood	2	P2D1	1	3	3 HRS POST DOSE		2	.	ng/mL		Not Received				1102
M16710	1102	ABBV-4083		Whole Blood	2	P2D1	1	3	3 HRS POST DOSE		1	.	ng/mL		Not Received				1102
M16710	1102	ABBV-4083		Whole Blood	2	P2D1	1	4	4 HRS POST DOSE		3	.	ng/mL		Not Received				1102
M16710	1102	ABBV-4083		Whole Blood	2	P2D1	1	4	4 HRS POST DOSE		2	.	ng/mL		Not Received				1102
M16710	1102	ABBV-4083		Whole Blood	2	P2D1	1	4	4 HRS POST DOSE		1	.	ng/mL		Not Received				1102
M16710	1102	ABBV-4083		Whole Blood	2	P2D1	1	5	5 HRS POST DOSE		3	.	ng/mL		Not Received				1102
M16710	1102	ABBV-4083		Whole Blood	2	P2D1	1	5	5 HRS POST DOSE		2	.	ng/mL		Not Received				1102
M16710	1102	ABBV-4083		Whole Blood	2	P2D1	1	5	5 HRS POST DOSE		1	.	ng/mL		Not Received				1102
M16710	1102	ABBV-4083		Whole Blood	2	P2D1	1	6	6 HRS POST DOSE		3	.	ng/mL		Not Received				1102
M16710	1102	ABBV-4083		Whole Blood	2	P2D1	1	6	6 HRS POST DOSE		2	.	ng/mL		Not Received				1102
M16710	1102	ABBV-4083		Whole Blood	2	P2D1	1	6	6 HRS POST DOSE		1	.	ng/mL		Not Received				1102
M16710	1102	ABBV-4083		Whole Blood	2	P2D1	1	8	8 HRS POST DOSE		3	.	ng/mL		Not Received				1102
M16710	1102	ABBV-4083		Whole Blood	2	P2D1	1	8	8 HRS POST DOSE		2	.	ng/mL		Not Received				1102
M16710	1102	ABBV-4083		Whole Blood	2	P2D1	1	8	8 HRS POST DOSE		1	.	ng/mL		Not Received				1102
M16710	1102	ABBV-4083		Whole Blood	2	P2D1	1	12	12 HRS POST DOSE		3	.	ng/mL		Not Received				1102
M16710	1102	ABBV-4083		Whole Blood	2	P2D1	1	12	12 HRS POST DOSE		2	.	ng/mL		Not Received				1102
M16710	1102	ABBV-4083		Whole Blood	2	P2D1	1	12	12 HRS POST DOSE		1	.	ng/mL		Not Received				1102
M16710	1102	ABBV-4083		Whole Blood	2	P2D1	1	15	15 HRS POST DOSE		3	.	ng/mL		Not Received				1102
M16710	1102	ABBV-4083		Whole Blood	2	P2D1	1	15	15 HRS POST DOSE		2	.	ng/mL		Not Received				1102
M16710	1102	ABBV-4083		Whole Blood	2	P2D1	1	15	15 HRS POST DOSE		1	.	ng/mL		Not Received				1102
M16710	1102	ABBV-4083		Whole Blood	2	P2D1	1	24	24 HRS POST DOSE		3	.	ng/mL		Not Received				1102
M16710	1102	ABBV-4083		Whole Blood	2	P2D1	1	24	24 HRS POST DOSE		2	.	ng/mL		Not Received				1102
M16710	1102	ABBV-4083		Whole Blood	2	P2D1	1	24	24 HRS POST DOSE		1	.	ng/mL		Not Received				1102
M16710	1102	ABBV-4083		Whole Blood	2	P2D1	1	30	30 HRS POST DOSE		3	.	ng/mL		Not Received				1102
M16710	1102	ABBV-4083		Whole Blood	2	P2D1	1	30	30 HRS POST DOSE		2	.	ng/mL		Not Received				1102
M16710	1102	ABBV-4083		Whole Blood	2	P2D1	1	30	30 HRS POST DOSE		1	.	ng/mL		Not Received				1102
M16710	1102	ABBV-4083		Whole Blood	2	P2D1	1	36	36 HRS POST DOSE		3	.	ng/mL		Not Received				1102
M16710	1102	ABBV-4083		Whole Blood	2	P2D1	1	36	36 HRS POST DOSE		2	.	ng/mL		Not Received				1102
M16710	1102	ABBV-4083		Whole Blood	2	P2D1	1	36	36 HRS POST DOSE		1	.	ng/mL		Not Received				1102
M16710	1102	ABBV-4083		Whole Blood	2	P2D1	1	48	48 HRS POST DOSE		3	.	ng/mL		Not Received				1102
M16710	1102	ABBV-4083		Whole Blood	2	P2D1	1	48	48 HRS POST DOSE		2	.	ng/mL		Not Received				1102
M16710	1102	ABBV-4083		Whole Blood	2	P2D1	1	48	48 HRS POST DOSE		1	.	ng/mL		Not Received				1102
M16710	1102	ABBV-4083		Whole Blood	2	P2D1	1	60	60 HRS POST DOSE		3	.	ng/mL		Not Received				1102
M16710	1102	ABBV-4083		Whole Blood	2	P2D1	1	60	60 HRS POST DOSE		2	.	ng/mL		Not Received				1102
M16710	1102	ABBV-4083		Whole Blood	2	P2D1	1	60	60 HRS POST DOSE		1	.	ng/mL		Not Received				1102
M16710	1102	ABBV-4083		Whole Blood	2	P2D1	1	72	72 HRS POST DOSE		3	.	ng/mL		Not Received				1102
M16710	1102	ABBV-4083		Whole Blood	2	P2D1	1	72	72 HRS POST DOSE		2	.	ng/mL		Not Received				1102
M16710	1102	ABBV-4083		Whole Blood	2	P2D1	1	72	72 HRS POST DOSE		1	.	ng/mL		Not Received				1102
M16710	1102	ABBV-4083		Whole Blood	999	PD	999	0	PREMATURE DISCONTINUATION		3	.	ng/mL		Not Received				1102
M16710	1102	ABBV-4083		Whole Blood	999	PD	999	0	PREMATURE DISCONTINUATION		2	.	ng/mL		Not Received				1102
M16710	1102	ABBV-4083		Whole Blood	999	PD	999	0	PREMATURE DISCONTINUATION		1	.	ng/mL		Not Received				1102
M16710	1103	ABBV-4083		Whole Blood	1	P1D1	1	0	PRIOR TO DOSE		3	.	ng/mL		OK	20-Dec-2017		V00C62I3	1103
M16710	1103	ABBV-4083		Whole Blood	1	P1D1	1	0	PRIOR TO DOSE		2	.	ng/mL		OK	20-Dec-2017		V00C62I2	1103
M16710	1103	ABBV-4083	0	Whole Blood	1	P1D1	1	0	PRIOR TO DOSE		1	0.00	ng/mL	1ng/mL	OK	20-Dec-2017	20-Dec-2017	V00C62I1	1103
M16710	1103	ABBV-4083		Whole Blood	1	P1D1	1	0.5	0.5 HR POST DOSE		3	.	ng/mL		OK	20-Dec-2017		V00C62X3	1103
M16710	1103	ABBV-4083		Whole Blood	1	P1D1	1	0.5	0.5 HR POST DOSE		2	.	ng/mL		OK	20-Dec-2017		V00C62X2	1103
M16710	1103	ABBV-4083	0	Whole Blood	1	P1D1	1	0.5	0.5 HR POST DOSE		1	0.00	ng/mL	1ng/mL	OK	20-Dec-2017	20-Dec-2017	V00C62X1	1103
M16710	1103	ABBV-4083		Whole Blood	1	P1D1	1	1	1 HR POST DOSE		3	.	ng/mL		OK	20-Dec-2017		V00C6353	1103
M16710	1103	ABBV-4083		Whole Blood	1	P1D1	1	1	1 HR POST DOSE		2	.	ng/mL		OK	20-Dec-2017		V00C6352	1103
M16710	1103	ABBV-4083	0	Whole Blood	1	P1D1	1	1	1 HR POST DOSE		1	0.00	ng/mL	1ng/mL	OK	20-Dec-2017	20-Dec-2017	V00C6351	1103
M16710	1103	ABBV-4083	0	Whole Blood	1	P1D1	1	1.5	1.5 HRS POST DOSE		1	0.00	ng/mL	1ng/mL	OK	20-Dec-2017	20-Dec-2017	V00C63D1	1103
M16710	1103	ABBV-4083		Whole Blood	1	P1D1	1	1.5	1.5 HRS POST DOSE		3	.	ng/mL		OK	20-Dec-2017		V00C63D3	1103
M16710	1103	ABBV-4083		Whole Blood	1	P1D1	1	1.5	1.5 HRS POST DOSE		2	.	ng/mL		OK	20-Dec-2017		V00C63D2	1103
M16710	1103	ABBV-4083	0	Whole Blood	1	P1D1	1	2	2 HRS POST DOSE		1	0.00	ng/mL	1ng/mL	OK	20-Dec-2017	20-Dec-2017	V00C63M1	1103
M16710	1103	ABBV-4083		Whole Blood	1	P1D1	1	2	2 HRS POST DOSE		3	.	ng/mL		OK	20-Dec-2017		V00C63M3	1103
M16710	1103	ABBV-4083		Whole Blood	1	P1D1	1	2	2 HRS POST DOSE		2	.	ng/mL		OK	20-Dec-2017		V00C63M2	1103
M16710	1103	ABBV-4083	0	Whole Blood	1	P1D1	1	3	3 HRS POST DOSE		1	0.00	ng/mL	1ng/mL	OK	20-Dec-2017	20-Dec-2017	V00C6411	1103
M16710	1103	ABBV-4083		Whole Blood	1	P1D1	1	3	3 HRS POST DOSE		3	.	ng/mL		OK	20-Dec-2017		V00C6413	1103
M16710	1103	ABBV-4083		Whole Blood	1	P1D1	1	3	3 HRS POST DOSE		2	.	ng/mL		OK	20-Dec-2017		V00C6412	1103
M16710	1103	ABBV-4083	0	Whole Blood	1	P1D1	1	4	4 HRS POST DOSE		1	0.00	ng/mL	1ng/mL	OK	20-Dec-2017	20-Dec-2017	V00C6491	1103
M16710	1103	ABBV-4083		Whole Blood	1	P1D1	1	4	4 HRS POST DOSE		3	.	ng/mL		OK	20-Dec-2017		V00C6493	1103
M16710	1103	ABBV-4083		Whole Blood	1	P1D1	1	4	4 HRS POST DOSE		2	.	ng/mL		OK	20-Dec-2017		V00C6492	1103
M16710	1103	ABBV-4083	0	Whole Blood	1	P1D1	1	5	5 HRS POST DOSE		1	0.00	ng/mL	1ng/mL	OK	20-Dec-2017	20-Dec-2017	V00C64H1	1103
M16710	1103	ABBV-4083		Whole Blood	1	P1D1	1	5	5 HRS POST DOSE		3	.	ng/mL		OK	20-Dec-2017		V00C64H3	1103
M16710	1103	ABBV-4083		Whole Blood	1	P1D1	1	5	5 HRS POST DOSE		2	.	ng/mL		OK	20-Dec-2017		V00C64H2	1103
M16710	1103	ABBV-4083	0	Whole Blood	1	P1D1	1	6	6 HRS POST DOSE		1	0.00	ng/mL	1ng/mL	OK	20-Dec-2017	20-Dec-2017	V00C64P1	1103
M16710	1103	ABBV-4083		Whole Blood	1	P1D1	1	6	6 HRS POST DOSE		3	.	ng/mL		OK	20-Dec-2017		V00C64P3	1103
M16710	1103	ABBV-4083		Whole Blood	1	P1D1	1	6	6 HRS POST DOSE		2	.	ng/mL		OK	20-Dec-2017		V00C64P2	1103
M16710	1103	ABBV-4083	0	Whole Blood	1	P1D1	1	8	8 HRS POST DOSE		1	0.00	ng/mL	1ng/mL	OK	20-Dec-2017	20-Dec-2017	V00C64Y1	1103
M16710	1103	ABBV-4083		Whole Blood	1	P1D1	1	8	8 HRS POST DOSE		3	.	ng/mL		OK	20-Dec-2017		V00C64Y3	1103
M16710	1103	ABBV-4083		Whole Blood	1	P1D1	1	8	8 HRS POST DOSE		2	.	ng/mL		OK	20-Dec-2017		V00C64Y2	1103
M16710	1103	ABBV-4083	0	Whole Blood	1	P1D1	1	12	12 HRS POST DOSE		1	0.00	ng/mL	1ng/mL	OK	20-Dec-2017	20-Dec-2017	V00C65D1	1103
M16710	1103	ABBV-4083		Whole Blood	1	P1D1	1	12	12 HRS POST DOSE		3	.	ng/mL		OK	20-Dec-2017		V00C65D3	1103
M16710	1103	ABBV-4083		Whole Blood	1	P1D1	1	12	12 HRS POST DOSE		2	.	ng/mL		OK	20-Dec-2017		V00C65D2	1103
M16710	1103	ABBV-4083	0	Whole Blood	1	P1D1	1	15	15 HRS POST DOSE		1	0.00	ng/mL	1ng/mL	OK	20-Dec-2017	20-Dec-2017	V00C65L1	1103
M16710	1103	ABBV-4083		Whole Blood	1	P1D1	1	15	15 HRS POST DOSE		3	.	ng/mL		OK	20-Dec-2017		V00C65L3	1103
M16710	1103	ABBV-4083		Whole Blood	1	P1D1	1	15	15 HRS POST DOSE		2	.	ng/mL		OK	20-Dec-2017		V00C65L2	1103
M16710	1103	ABBV-4083	0	Whole Blood	1	P1D1	1	24	24 HRS POST DOSE		1	0.00	ng/mL	1ng/mL	OK	20-Dec-2017	20-Dec-2017	V00C65U1	1103
M16710	1103	ABBV-4083		Whole Blood	1	P1D1	1	24	24 HRS POST DOSE		3	.	ng/mL		OK	20-Dec-2017		V00C65U3	1103
M16710	1103	ABBV-4083		Whole Blood	1	P1D1	1	24	24 HRS POST DOSE		2	.	ng/mL		OK	20-Dec-2017		V00C65U2	1103
M16710	1103	ABBV-4083	0	Whole Blood	1	P1D1	1	30	30 HRS POST DOSE		1	0.00	ng/mL	1ng/mL	OK	20-Dec-2017	20-Dec-2017	V00C6691	1103
M16710	1103	ABBV-4083		Whole Blood	1	P1D1	1	30	30 HRS POST DOSE		3	.	ng/mL		OK	20-Dec-2017		V00C6693	1103
M16710	1103	ABBV-4083		Whole Blood	1	P1D1	1	30	30 HRS POST DOSE		2	.	ng/mL		OK	20-Dec-2017		V00C6692	1103
M16710	1103	ABBV-4083	0	Whole Blood	1	P1D1	1	36	36 HRS POST DOSE		1	0.00	ng/mL	1ng/mL	OK	20-Dec-2017	20-Dec-2017	V00C66H1	1103
M16710	1103	ABBV-4083		Whole Blood	1	P1D1	1	36	36 HRS POST DOSE		3	.	ng/mL		OK	20-Dec-2017		V00C66H3	1103
M16710	1103	ABBV-4083		Whole Blood	1	P1D1	1	36	36 HRS POST DOSE		2	.	ng/mL		OK	20-Dec-2017		V00C66H2	1103
M16710	1103	ABBV-4083	0	Whole Blood	1	P1D1	1	48	48 HRS POST DOSE		1	0.00	ng/mL	1ng/mL	OK	20-Dec-2017	20-Dec-2017	V00C66P1	1103
M16710	1103	ABBV-4083		Whole Blood	1	P1D3	3	0	PRIOR TO DOSE		3	.	ng/mL		Not Received				1103
M16710	1103	ABBV-4083		Whole Blood	1	P1D3	3	0	PRIOR TO DOSE		2	.	ng/mL		Not Received				1103
M16710	1103	ABBV-4083		Whole Blood	1	P1D1	1	48	48 HRS POST DOSE		3	.	ng/mL		OK	20-Dec-2017		V00C66P3	1103
M16710	1103	ABBV-4083		Whole Blood	1	P1D3	3	0	PRIOR TO DOSE		1	.	ng/mL		Not Received				1103
M16710	1103	ABBV-4083		Whole Blood	1	P1D1	1	48	48 HRS POST DOSE		2	.	ng/mL		OK	20-Dec-2017		V00C66P2	1103
M16710	1103	ABBV-4083	0	Whole Blood	1	P1D1	1	60	60 HRS POST DOSE		1	0.00	ng/mL	1ng/mL	OK	26-Dec-2017	19-Jan-2018	V00C66X1	1103
M16710	1103	ABBV-4083		Whole Blood	1	P1D1	1	60	60 HRS POST DOSE		3	.	ng/mL		OK	26-Dec-2017		V00C66X3	1103
M16710	1103	ABBV-4083		Whole Blood	1	P1D1	1	60	60 HRS POST DOSE		2	.	ng/mL		OK	26-Dec-2017		V00C66X2	1103
M16710	1103	ABBV-4083	0	Whole Blood	1	P1D1	1	72	72 HRS POST DOSE		1	0.00	ng/mL	1ng/mL	OK	26-Dec-2017	19-Jan-2018	V00C6751	1103
M16710	1103	ABBV-4083		Whole Blood	1	P1D4	4	0	PRIOR TO DOSE		3	.	ng/mL		Not Received				1103
M16710	1103	ABBV-4083		Whole Blood	1	P1D4	4	0	PRIOR TO DOSE		2	.	ng/mL		Not Received				1103
M16710	1103	ABBV-4083		Whole Blood	1	P1D1	1	72	72 HRS POST DOSE		3	.	ng/mL		OK	26-Dec-2017		V00C6753	1103
M16710	1103	ABBV-4083		Whole Blood	1	P1D4	4	0	PRIOR TO DOSE		1	.	ng/mL		Not Received				1103
M16710	1103	ABBV-4083		Whole Blood	1	P1D1	1	72	72 HRS POST DOSE		2	.	ng/mL		OK	26-Dec-2017		V00C6752	1103
M16710	1103	ABBV-4083		Whole Blood	1	P1D5	5	0	PRIOR TO DOSE		3	.	ng/mL		Not Received				1103
M16710	1103	ABBV-4083		Whole Blood	1	P1D5	5	0	PRIOR TO DOSE		2	.	ng/mL		Not Received				1103
M16710	1103	ABBV-4083		Whole Blood	1	P1D5	5	0	PRIOR TO DOSE		1	.	ng/mL		Not Received				1103
M16710	1103	ABBV-4083		Whole Blood	1	P1D6	6	0	PRIOR TO DOSE		3	.	ng/mL		Not Received				1103
M16710	1103	ABBV-4083		Whole Blood	1	P1D6	6	0	PRIOR TO DOSE		2	.	ng/mL		Not Received				1103
M16710	1103	ABBV-4083		Whole Blood	1	P1D6	6	0	PRIOR TO DOSE		1	.	ng/mL		Not Received				1103
M16710	1103	ABBV-4083		Whole Blood	1	P1D7	7	0	PRIOR TO DOSE		3	.	ng/mL		Not Received				1103
M16710	1103	ABBV-4083		Whole Blood	1	P1D7	7	0	PRIOR TO DOSE		2	.	ng/mL		Not Received				1103
M16710	1103	ABBV-4083		Whole Blood	1	P1D7	7	0	PRIOR TO DOSE		1	.	ng/mL		Not Received				1103
M16710	1103	ABBV-4083		Whole Blood	1	P1D7	7	0.5	0.5 HR POST DOSE		3	.	ng/mL		Not Received				1103
M16710	1103	ABBV-4083		Whole Blood	1	P1D7	7	0.5	0.5 HR POST DOSE		2	.	ng/mL		Not Received				1103
M16710	1103	ABBV-4083		Whole Blood	1	P1D7	7	0.5	0.5 HR POST DOSE		1	.	ng/mL		Not Received				1103
M16710	1103	ABBV-4083		Whole Blood	1	P1D7	7	1	1 HR POST DOSE		3	.	ng/mL		Not Received				1103
M16710	1103	ABBV-4083		Whole Blood	1	P1D7	7	1	1 HR POST DOSE		2	.	ng/mL		Not Received				1103
M16710	1103	ABBV-4083		Whole Blood	1	P1D7	7	1	1 HR POST DOSE		1	.	ng/mL		Not Received				1103
M16710	1103	ABBV-4083		Whole Blood	1	P1D7	7	1.5	1.5 HRS POST DOSE		3	.	ng/mL		Not Received				1103
M16710	1103	ABBV-4083		Whole Blood	1	P1D7	7	1.5	1.5 HRS POST DOSE		2	.	ng/mL		Not Received				1103
M16710	1103	ABBV-4083		Whole Blood	1	P1D7	7	1.5	1.5 HRS POST DOSE		1	.	ng/mL		Not Received				1103
M16710	1103	ABBV-4083		Whole Blood	1	P1D7	7	2	2 HRS POST DOSE		3	.	ng/mL		Not Received				1103
M16710	1103	ABBV-4083		Whole Blood	1	P1D7	7	2	2 HRS POST DOSE		2	.	ng/mL		Not Received				1103
M16710	1103	ABBV-4083		Whole Blood	1	P1D7	7	2	2 HRS POST DOSE		1	.	ng/mL		Not Received				1103
M16710	1103	ABBV-4083		Whole Blood	1	P1D7	7	3	3 HRS POST DOSE		3	.	ng/mL		Not Received				1103
M16710	1103	ABBV-4083		Whole Blood	1	P1D7	7	3	3 HRS POST DOSE		2	.	ng/mL		Not Received				1103
M16710	1103	ABBV-4083		Whole Blood	1	P1D7	7	3	3 HRS POST DOSE		1	.	ng/mL		Not Received				1103
M16710	1103	ABBV-4083		Whole Blood	1	P1D7	7	4	4 HRS POST DOSE		3	.	ng/mL		Not Received				1103
M16710	1103	ABBV-4083		Whole Blood	1	P1D7	7	4	4 HRS POST DOSE		2	.	ng/mL		Not Received				1103
M16710	1103	ABBV-4083		Whole Blood	1	P1D7	7	4	4 HRS POST DOSE		1	.	ng/mL		Not Received				1103
M16710	1103	ABBV-4083		Whole Blood	1	P1D7	7	5	5 HRS POST DOSE		3	.	ng/mL		Not Received				1103
M16710	1103	ABBV-4083		Whole Blood	1	P1D7	7	5	5 HRS POST DOSE		2	.	ng/mL		Not Received				1103
M16710	1103	ABBV-4083		Whole Blood	1	P1D7	7	5	5 HRS POST DOSE		1	.	ng/mL		Not Received				1103
M16710	1103	ABBV-4083		Whole Blood	1	P1D7	7	6	6 HRS POST DOSE		3	.	ng/mL		Not Received				1103
M16710	1103	ABBV-4083		Whole Blood	1	P1D7	7	6	6 HRS POST DOSE		2	.	ng/mL		Not Received				1103
M16710	1103	ABBV-4083		Whole Blood	1	P1D7	7	6	6 HRS POST DOSE		1	.	ng/mL		Not Received				1103
M16710	1103	ABBV-4083		Whole Blood	1	P1D7	7	8	8 HRS POST DOSE		3	.	ng/mL		Not Received				1103
M16710	1103	ABBV-4083		Whole Blood	1	P1D7	7	8	8 HRS POST DOSE		2	.	ng/mL		Not Received				1103
M16710	1103	ABBV-4083		Whole Blood	1	P1D7	7	8	8 HRS POST DOSE		1	.	ng/mL		Not Received				1103
M16710	1103	ABBV-4083		Whole Blood	1	P1D7	7	12	12 HRS POST DOSE		3	.	ng/mL		Not Received				1103
M16710	1103	ABBV-4083		Whole Blood	1	P1D7	7	12	12 HRS POST DOSE		2	.	ng/mL		Not Received				1103
M16710	1103	ABBV-4083		Whole Blood	1	P1D7	7	12	12 HRS POST DOSE		1	.	ng/mL		Not Received				1103
M16710	1103	ABBV-4083		Whole Blood	1	P1D7	7	15	15 HRS POST DOSE		3	.	ng/mL		Not Received				1103
M16710	1103	ABBV-4083		Whole Blood	1	P1D7	7	15	15 HRS POST DOSE		2	.	ng/mL		Not Received				1103
M16710	1103	ABBV-4083		Whole Blood	1	P1D7	7	15	15 HRS POST DOSE		1	.	ng/mL		Not Received				1103
M16710	1103	ABBV-4083		Whole Blood	1	P1D7	7	24	24 HRS POST DOSE		3	.	ng/mL		Not Received				1103
M16710	1103	ABBV-4083		Whole Blood	1	P1D7	7	24	24 HRS POST DOSE		2	.	ng/mL		Not Received				1103
M16710	1103	ABBV-4083		Whole Blood	1	P1D7	7	24	24 HRS POST DOSE		1	.	ng/mL		Not Received				1103
M16710	1103	ABBV-4083		Whole Blood	1	P1D7	7	30	30 HRS POST DOSE		3	.	ng/mL		Not Received				1103
M16710	1103	ABBV-4083		Whole Blood	1	P1D7	7	30	30 HRS POST DOSE		2	.	ng/mL		Not Received				1103
M16710	1103	ABBV-4083		Whole Blood	1	P1D7	7	30	30 HRS POST DOSE		1	.	ng/mL		Not Received				1103
M16710	1103	ABBV-4083		Whole Blood	1	P1D7	7	36	36 HRS POST DOSE		1	.	ng/mL		Not Received				1103
M16710	1103	ABBV-4083		Whole Blood	1	P1D7	7	36	36 HRS POST DOSE		3	.	ng/mL		Not Received				1103
M16710	1103	ABBV-4083		Whole Blood	1	P1D7	7	36	36 HRS POST DOSE		2	.	ng/mL		Not Received				1103
M16710	1103	ABBV-4083		Whole Blood	1	P1D11	11	0	PRIOR TO DOSE		1	.	ng/mL		Not Received				1103
M16710	1103	ABBV-4083		Whole Blood	1	P1D11	11	0	PRIOR TO DOSE		3	.	ng/mL		Not Received				1103
M16710	1103	ABBV-4083		Whole Blood	1	P1D11	11	0	PRIOR TO DOSE		2	.	ng/mL		Not Received				1103
M16710	1103	ABBV-4083		Whole Blood	1	P1D12	12	0	PRIOR TO DOSE		1	.	ng/mL		Not Received				1103
M16710	1103	ABBV-4083		Whole Blood	1	P1D12	12	0	PRIOR TO DOSE		3	.	ng/mL		Not Received				1103
M16710	1103	ABBV-4083		Whole Blood	1	P1D12	12	0	PRIOR TO DOSE		2	.	ng/mL		Not Received				1103
M16710	1103	ABBV-4083		Whole Blood	1	P1D13	13	0	PRIOR TO DOSE		1	.	ng/mL		Not Received				1103
M16710	1103	ABBV-4083		Whole Blood	1	P1D13	13	0	PRIOR TO DOSE		3	.	ng/mL		Not Received				1103
M16710	1103	ABBV-4083		Whole Blood	1	P1D13	13	0	PRIOR TO DOSE		2	.	ng/mL		Not Received				1103
M16710	1103	ABBV-4083		Whole Blood	1	P1D14	14	0	PRIOR TO DOSE		1	.	ng/mL		Not Received				1103
M16710	1103	ABBV-4083		Whole Blood	1	P1D14	14	0	PRIOR TO DOSE		3	.	ng/mL		Not Received				1103
M16710	1103	ABBV-4083		Whole Blood	1	P1D14	14	0	PRIOR TO DOSE		2	.	ng/mL		Not Received				1103
M16710	1103	ABBV-4083		Whole Blood	1	P1D14	14	0.5	0.5 HR POST DOSE		1	.	ng/mL		Not Received				1103
M16710	1103	ABBV-4083		Whole Blood	1	P1D14	14	0.5	0.5 HR POST DOSE		3	.	ng/mL		Not Received				1103
M16710	1103	ABBV-4083		Whole Blood	1	P1D14	14	0.5	0.5 HR POST DOSE		2	.	ng/mL		Not Received				1103
M16710	1103	ABBV-4083		Whole Blood	1	P1D14	14	1	1 HR POST DOSE		1	.	ng/mL		Not Received				1103
M16710	1103	ABBV-4083		Whole Blood	1	P1D14	14	1	1 HR POST DOSE		3	.	ng/mL		Not Received				1103
M16710	1103	ABBV-4083		Whole Blood	1	P1D14	14	1	1 HR POST DOSE		2	.	ng/mL		Not Received				1103
M16710	1103	ABBV-4083		Whole Blood	1	P1D14	14	1.5	1.5 HRS POST DOSE		1	.	ng/mL		Not Received				1103
M16710	1103	ABBV-4083		Whole Blood	1	P1D14	14	1.5	1.5 HRS POST DOSE		3	.	ng/mL		Not Received				1103
M16710	1103	ABBV-4083		Whole Blood	1	P1D14	14	1.5	1.5 HRS POST DOSE		2	.	ng/mL		Not Received				1103
M16710	1103	ABBV-4083		Whole Blood	1	P1D14	14	2	2 HRS POST DOSE		1	.	ng/mL		Not Received				1103
M16710	1103	ABBV-4083		Whole Blood	1	P1D14	14	2	2 HRS POST DOSE		3	.	ng/mL		Not Received				1103
M16710	1103	ABBV-4083		Whole Blood	1	P1D14	14	2	2 HRS POST DOSE		2	.	ng/mL		Not Received				1103
M16710	1103	ABBV-4083		Whole Blood	1	P1D14	14	3	3 HRS POST DOSE		1	.	ng/mL		Not Received				1103
M16710	1103	ABBV-4083		Whole Blood	1	P1D14	14	3	3 HRS POST DOSE		3	.	ng/mL		Not Received				1103
M16710	1103	ABBV-4083		Whole Blood	1	P1D14	14	3	3 HRS POST DOSE		2	.	ng/mL		Not Received				1103
M16710	1103	ABBV-4083		Whole Blood	1	P1D14	14	4	4 HRS POST DOSE		1	.	ng/mL		Not Received				1103
M16710	1103	ABBV-4083		Whole Blood	1	P1D14	14	4	4 HRS POST DOSE		3	.	ng/mL		Not Received				1103
M16710	1103	ABBV-4083		Whole Blood	1	P1D14	14	4	4 HRS POST DOSE		2	.	ng/mL		Not Received				1103
M16710	1103	ABBV-4083		Whole Blood	1	P1D14	14	5	5 HRS POST DOSE		1	.	ng/mL		Not Received				1103
M16710	1103	ABBV-4083		Whole Blood	1	P1D14	14	5	5 HRS POST DOSE		3	.	ng/mL		Not Received				1103
M16710	1103	ABBV-4083		Whole Blood	1	P1D14	14	5	5 HRS POST DOSE		2	.	ng/mL		Not Received				1103
M16710	1103	ABBV-4083		Whole Blood	1	P1D14	14	6	6 HRS POST DOSE		1	.	ng/mL		Not Received				1103
M16710	1103	ABBV-4083		Whole Blood	1	P1D14	14	6	6 HRS POST DOSE		3	.	ng/mL		Not Received				1103
M16710	1103	ABBV-4083		Whole Blood	1	P1D14	14	6	6 HRS POST DOSE		2	.	ng/mL		Not Received				1103
M16710	1103	ABBV-4083		Whole Blood	1	P1D14	14	8	8 HRS POST DOSE		1	.	ng/mL		Not Received				1103
M16710	1103	ABBV-4083		Whole Blood	1	P1D14	14	8	8 HRS POST DOSE		3	.	ng/mL		Not Received				1103
M16710	1103	ABBV-4083		Whole Blood	1	P1D14	14	8	8 HRS POST DOSE		2	.	ng/mL		Not Received				1103
M16710	1103	ABBV-4083		Whole Blood	1	P1D14	14	12	12 HRS POST DOSE		1	.	ng/mL		Not Received				1103
M16710	1103	ABBV-4083		Whole Blood	1	P1D14	14	12	12 HRS POST DOSE		3	.	ng/mL		Not Received				1103
M16710	1103	ABBV-4083		Whole Blood	1	P1D14	14	12	12 HRS POST DOSE		2	.	ng/mL		Not Received				1103
M16710	1103	ABBV-4083		Whole Blood	1	P1D14	14	15	15 HRS POST DOSE		1	.	ng/mL		Not Received				1103
M16710	1103	ABBV-4083		Whole Blood	1	P1D14	14	15	15 HRS POST DOSE		3	.	ng/mL		Not Received				1103
M16710	1103	ABBV-4083		Whole Blood	1	P1D14	14	15	15 HRS POST DOSE		2	.	ng/mL		Not Received				1103
M16710	1103	ABBV-4083		Whole Blood	1	P1D14	14	24	24 HRS POST DOSE		1	.	ng/mL		Not Received				1103
M16710	1103	ABBV-4083		Whole Blood	1	P1D14	14	24	24 HRS POST DOSE		3	.	ng/mL		Not Received				1103
M16710	1103	ABBV-4083		Whole Blood	1	P1D14	14	24	24 HRS POST DOSE		2	.	ng/mL		Not Received				1103
M16710	1103	ABBV-4083		Whole Blood	1	P1D14	14	30	30 HRS POST DOSE		1	.	ng/mL		Not Received				1103
M16710	1103	ABBV-4083		Whole Blood	1	P1D14	14	30	30 HRS POST DOSE		3	.	ng/mL		Not Received				1103
M16710	1103	ABBV-4083		Whole Blood	1	P1D14	14	30	30 HRS POST DOSE		2	.	ng/mL		Not Received				1103
M16710	1103	ABBV-4083		Whole Blood	1	P1D14	14	36	36 HRS POST DOSE		1	.	ng/mL		Not Received				1103
M16710	1103	ABBV-4083		Whole Blood	1	P1D14	14	36	36 HRS POST DOSE		3	.	ng/mL		Not Received				1103
M16710	1103	ABBV-4083		Whole Blood	1	P1D14	14	36	36 HRS POST DOSE		2	.	ng/mL		Not Received				1103
M16710	1103	ABBV-4083		Whole Blood	2	P2D1	1	0	PRIOR TO DOSE		3	.	ng/mL		Not Received				1103
M16710	1103	ABBV-4083		Whole Blood	2	P2D1	1	0	PRIOR TO DOSE		2	.	ng/mL		Not Received				1103
M16710	1103	ABBV-4083		Whole Blood	2	P2D1	1	0	PRIOR TO DOSE		1	.	ng/mL		Not Received				1103
M16710	1103	ABBV-4083		Whole Blood	2	P2D1	1	0.5	0.5 HR POST DOSE		3	.	ng/mL		Not Received				1103
M16710	1103	ABBV-4083		Whole Blood	2	P2D1	1	0.5	0.5 HR POST DOSE		2	.	ng/mL		Not Received				1103
M16710	1103	ABBV-4083		Whole Blood	2	P2D1	1	0.5	0.5 HR POST DOSE		1	.	ng/mL		Not Received				1103
M16710	1103	ABBV-4083		Whole Blood	2	P2D1	1	1	1 HR POST DOSE		3	.	ng/mL		Not Received				1103
M16710	1103	ABBV-4083		Whole Blood	2	P2D1	1	1	1 HR POST DOSE		2	.	ng/mL		Not Received				1103
M16710	1103	ABBV-4083		Whole Blood	2	P2D1	1	1	1 HR POST DOSE		1	.	ng/mL		Not Received				1103
M16710	1103	ABBV-4083		Whole Blood	2	P2D1	1	1.5	1.5 HRS POST DOSE		3	.	ng/mL		Not Received				1103
M16710	1103	ABBV-4083		Whole Blood	2	P2D1	1	1.5	1.5 HRS POST DOSE		2	.	ng/mL		Not Received				1103
M16710	1103	ABBV-4083		Whole Blood	2	P2D1	1	1.5	1.5 HRS POST DOSE		1	.	ng/mL		Not Received				1103
M16710	1103	ABBV-4083		Whole Blood	2	P2D1	1	2	2 HRS POST DOSE		3	.	ng/mL		Not Received				1103
M16710	1103	ABBV-4083		Whole Blood	2	P2D1	1	2	2 HRS POST DOSE		2	.	ng/mL		Not Received				1103
M16710	1103	ABBV-4083		Whole Blood	2	P2D1	1	2	2 HRS POST DOSE		1	.	ng/mL		Not Received				1103
M16710	1103	ABBV-4083		Whole Blood	2	P2D1	1	3	3 HRS POST DOSE		3	.	ng/mL		Not Received				1103
M16710	1103	ABBV-4083		Whole Blood	2	P2D1	1	3	3 HRS POST DOSE		2	.	ng/mL		Not Received				1103
M16710	1103	ABBV-4083		Whole Blood	2	P2D1	1	3	3 HRS POST DOSE		1	.	ng/mL		Not Received				1103
M16710	1103	ABBV-4083		Whole Blood	2	P2D1	1	4	4 HRS POST DOSE		3	.	ng/mL		Not Received				1103
M16710	1103	ABBV-4083		Whole Blood	2	P2D1	1	4	4 HRS POST DOSE		2	.	ng/mL		Not Received				1103
M16710	1103	ABBV-4083		Whole Blood	2	P2D1	1	4	4 HRS POST DOSE		1	.	ng/mL		Not Received				1103
M16710	1103	ABBV-4083		Whole Blood	2	P2D1	1	5	5 HRS POST DOSE		3	.	ng/mL		Not Received				1103
M16710	1103	ABBV-4083		Whole Blood	2	P2D1	1	5	5 HRS POST DOSE		2	.	ng/mL		Not Received				1103
M16710	1103	ABBV-4083		Whole Blood	2	P2D1	1	5	5 HRS POST DOSE		1	.	ng/mL		Not Received				1103
M16710	1103	ABBV-4083		Whole Blood	2	P2D1	1	6	6 HRS POST DOSE		3	.	ng/mL		Not Received				1103
M16710	1103	ABBV-4083		Whole Blood	2	P2D1	1	6	6 HRS POST DOSE		2	.	ng/mL		Not Received				1103
M16710	1103	ABBV-4083		Whole Blood	2	P2D1	1	6	6 HRS POST DOSE		1	.	ng/mL		Not Received				1103
M16710	1103	ABBV-4083		Whole Blood	2	P2D1	1	8	8 HRS POST DOSE		3	.	ng/mL		Not Received				1103
M16710	1103	ABBV-4083		Whole Blood	2	P2D1	1	8	8 HRS POST DOSE		2	.	ng/mL		Not Received				1103
M16710	1103	ABBV-4083		Whole Blood	2	P2D1	1	8	8 HRS POST DOSE		1	.	ng/mL		Not Received				1103
M16710	1103	ABBV-4083		Whole Blood	2	P2D1	1	12	12 HRS POST DOSE		3	.	ng/mL		Not Received				1103
M16710	1103	ABBV-4083		Whole Blood	2	P2D1	1	12	12 HRS POST DOSE		2	.	ng/mL		Not Received				1103
M16710	1103	ABBV-4083		Whole Blood	2	P2D1	1	12	12 HRS POST DOSE		1	.	ng/mL		Not Received				1103
M16710	1103	ABBV-4083		Whole Blood	2	P2D1	1	15	15 HRS POST DOSE		3	.	ng/mL		Not Received				1103
M16710	1103	ABBV-4083		Whole Blood	2	P2D1	1	15	15 HRS POST DOSE		2	.	ng/mL		Not Received				1103
M16710	1103	ABBV-4083		Whole Blood	2	P2D1	1	15	15 HRS POST DOSE		1	.	ng/mL		Not Received				1103
M16710	1103	ABBV-4083		Whole Blood	2	P2D1	1	24	24 HRS POST DOSE		3	.	ng/mL		Not Received				1103
M16710	1103	ABBV-4083		Whole Blood	2	P2D1	1	24	24 HRS POST DOSE		2	.	ng/mL		Not Received				1103
M16710	1103	ABBV-4083		Whole Blood	2	P2D1	1	24	24 HRS POST DOSE		1	.	ng/mL		Not Received				1103
M16710	1103	ABBV-4083		Whole Blood	2	P2D1	1	30	30 HRS POST DOSE		3	.	ng/mL		Not Received				1103
M16710	1103	ABBV-4083		Whole Blood	2	P2D1	1	30	30 HRS POST DOSE		2	.	ng/mL		Not Received				1103
M16710	1103	ABBV-4083		Whole Blood	2	P2D1	1	30	30 HRS POST DOSE		1	.	ng/mL		Not Received				1103
M16710	1103	ABBV-4083		Whole Blood	2	P2D1	1	36	36 HRS POST DOSE		3	.	ng/mL		Not Received				1103
M16710	1103	ABBV-4083		Whole Blood	2	P2D1	1	36	36 HRS POST DOSE		2	.	ng/mL		Not Received				1103
M16710	1103	ABBV-4083		Whole Blood	2	P2D1	1	36	36 HRS POST DOSE		1	.	ng/mL		Not Received				1103
M16710	1103	ABBV-4083		Whole Blood	2	P2D1	1	48	48 HRS POST DOSE		3	.	ng/mL		Not Received				1103
M16710	1103	ABBV-4083		Whole Blood	2	P2D1	1	48	48 HRS POST DOSE		2	.	ng/mL		Not Received				1103
M16710	1103	ABBV-4083		Whole Blood	2	P2D1	1	48	48 HRS POST DOSE		1	.	ng/mL		Not Received				1103
M16710	1103	ABBV-4083		Whole Blood	2	P2D1	1	60	60 HRS POST DOSE		3	.	ng/mL		Not Received				1103
M16710	1103	ABBV-4083		Whole Blood	2	P2D1	1	60	60 HRS POST DOSE		2	.	ng/mL		Not Received				1103
M16710	1103	ABBV-4083		Whole Blood	2	P2D1	1	60	60 HRS POST DOSE		1	.	ng/mL		Not Received				1103
M16710	1103	ABBV-4083		Whole Blood	2	P2D1	1	72	72 HRS POST DOSE		3	.	ng/mL		Not Received				1103
M16710	1103	ABBV-4083		Whole Blood	2	P2D1	1	72	72 HRS POST DOSE		2	.	ng/mL		Not Received				1103
M16710	1103	ABBV-4083		Whole Blood	2	P2D1	1	72	72 HRS POST DOSE		1	.	ng/mL		Not Received				1103
M16710	1103	ABBV-4083		Whole Blood	999	PD	999	0	PREMATURE DISCONTINUATION		3	.	ng/mL		Not Received				1103
M16710	1103	ABBV-4083		Whole Blood	999	PD	999	0	PREMATURE DISCONTINUATION		2	.	ng/mL		Not Received				1103
M16710	1103	ABBV-4083		Whole Blood	999	PD	999	0	PREMATURE DISCONTINUATION		1	.	ng/mL		Not Received				1103
M16710	1104	ABBV-4083		Whole Blood	1	P1D1	1	0	PRIOR TO DOSE		3	.	ng/mL		OK	20-Dec-2017		V00C62R3	1104
M16710	1104	ABBV-4083		Whole Blood	1	P1D1	1	0	PRIOR TO DOSE		2	.	ng/mL		OK	20-Dec-2017		V00C62R2	1104
M16710	1104	ABBV-4083	40	Whole Blood	1	P1D1	1	0	PRIOR TO DOSE		1	0.00	ng/mL	1ng/mL	OK	20-Dec-2017	20-Dec-2017	V00C62R1	1104
M16710	1104	ABBV-4083		Whole Blood	1	P1D1	1	0.5	0.5 HR POST DOSE		3	.	ng/mL		OK	20-Dec-2017		V00C62Z3	1104
M16710	1104	ABBV-4083		Whole Blood	1	P1D1	1	0.5	0.5 HR POST DOSE		2	.	ng/mL		OK	20-Dec-2017		V00C62Z2	1104
M16710	1104	ABBV-4083	40	Whole Blood	1	P1D1	1	0.5	0.5 HR POST DOSE		1	0.00	ng/mL	1ng/mL	OK	20-Dec-2017	20-Dec-2017	V00C62Z1	1104
M16710	1104	ABBV-4083		Whole Blood	1	P1D1	1	1	1 HR POST DOSE		3	.	ng/mL		OK	20-Dec-2017		V00C6373	1104
M16710	1104	ABBV-4083		Whole Blood	1	P1D1	1	1	1 HR POST DOSE		2	.	ng/mL		OK	20-Dec-2017		V00C6372	1104
M16710	1104	ABBV-4083	40	Whole Blood	1	P1D1	1	1	1 HR POST DOSE		1	2.21	ng/mL	1ng/mL	OK	20-Dec-2017	20-Dec-2017	V00C6371	1104
M16710	1104	ABBV-4083		Whole Blood	1	P1D1	1	1.5	1.5 HRS POST DOSE		3	.	ng/mL		OK	20-Dec-2017		V00C63F3	1104
M16710	1104	ABBV-4083		Whole Blood	1	P1D1	1	1.5	1.5 HRS POST DOSE		2	.	ng/mL		OK	20-Dec-2017		V00C63F2	1104
M16710	1104	ABBV-4083	40	Whole Blood	1	P1D1	1	1.5	1.5 HRS POST DOSE		1	2.49	ng/mL	1ng/mL	OK	20-Dec-2017	20-Dec-2017	V00C63F1	1104
M16710	1104	ABBV-4083		Whole Blood	1	P1D1	1	2	2 HRS POST DOSE		3	.	ng/mL		OK	20-Dec-2017		V00C63Q3	1104
M16710	1104	ABBV-4083		Whole Blood	1	P1D1	1	2	2 HRS POST DOSE		2	.	ng/mL		OK	20-Dec-2017		V00C63Q2	1104
M16710	1104	ABBV-4083	40	Whole Blood	1	P1D1	1	2	2 HRS POST DOSE		1	1.85	ng/mL	1ng/mL	OK	20-Dec-2017	20-Dec-2017	V00C63Q1	1104
M16710	1104	ABBV-4083		Whole Blood	1	P1D1	1	3	3 HRS POST DOSE		3	.	ng/mL		OK	20-Dec-2017		V00C6433	1104
M16710	1104	ABBV-4083		Whole Blood	1	P1D1	1	3	3 HRS POST DOSE		2	.	ng/mL		OK	20-Dec-2017		V00C6432	1104
M16710	1104	ABBV-4083	40	Whole Blood	1	P1D1	1	3	3 HRS POST DOSE		1	1.13	ng/mL	1ng/mL	OK	20-Dec-2017	20-Dec-2017	V00C6431	1104
M16710	1104	ABBV-4083		Whole Blood	1	P1D1	1	4	4 HRS POST DOSE		3	.	ng/mL		OK	20-Dec-2017		V00C64B3	1104
M16710	1104	ABBV-4083		Whole Blood	1	P1D1	1	4	4 HRS POST DOSE		2	.	ng/mL		OK	20-Dec-2017		V00C64B2	1104
M16710	1104	ABBV-4083	40	Whole Blood	1	P1D1	1	4	4 HRS POST DOSE		1	0.00	ng/mL	1ng/mL	OK	20-Dec-2017	20-Dec-2017	V00C64B1	1104
M16710	1104	ABBV-4083		Whole Blood	1	P1D1	1	5	5 HRS POST DOSE		3	.	ng/mL		OK	20-Dec-2017		V00C64J3	1104
M16710	1104	ABBV-4083		Whole Blood	1	P1D1	1	5	5 HRS POST DOSE		2	.	ng/mL		OK	20-Dec-2017		V00C64J2	1104
M16710	1104	ABBV-4083	40	Whole Blood	1	P1D1	1	5	5 HRS POST DOSE		1	0.00	ng/mL	1ng/mL	OK	20-Dec-2017	20-Dec-2017	V00C64J1	1104
M16710	1104	ABBV-4083		Whole Blood	1	P1D1	1	6	6 HRS POST DOSE		3	.	ng/mL		OK	20-Dec-2017		V00C64R3	1104
M16710	1104	ABBV-4083		Whole Blood	1	P1D1	1	6	6 HRS POST DOSE		2	.	ng/mL		OK	20-Dec-2017		V00C64R2	1104
M16710	1104	ABBV-4083	40	Whole Blood	1	P1D1	1	6	6 HRS POST DOSE		1	0.00	ng/mL	1ng/mL	OK	20-Dec-2017	20-Dec-2017	V00C64R1	1104
M16710	1104	ABBV-4083		Whole Blood	1	P1D1	1	8	8 HRS POST DOSE		3	.	ng/mL		OK	20-Dec-2017		V00C6523	1104
M16710	1104	ABBV-4083		Whole Blood	1	P1D1	1	8	8 HRS POST DOSE		2	.	ng/mL		OK	20-Dec-2017		V00C6522	1104
M16710	1104	ABBV-4083	40	Whole Blood	1	P1D1	1	8	8 HRS POST DOSE		1	0.00	ng/mL	1ng/mL	OK	20-Dec-2017	20-Dec-2017	V00C6521	1104
M16710	1104	ABBV-4083		Whole Blood	1	P1D1	1	12	12 HRS POST DOSE		3	.	ng/mL		OK	20-Dec-2017		V00C65F3	1104
M16710	1104	ABBV-4083		Whole Blood	1	P1D1	1	12	12 HRS POST DOSE		2	.	ng/mL		OK	20-Dec-2017		V00C65F2	1104
M16710	1104	ABBV-4083	40	Whole Blood	1	P1D1	1	12	12 HRS POST DOSE		1	0.00	ng/mL	1ng/mL	OK	20-Dec-2017	20-Dec-2017	V00C65F1	1104
M16710	1104	ABBV-4083		Whole Blood	1	P1D1	1	15	15 HRS POST DOSE		3	.	ng/mL		OK	20-Dec-2017		V00C65N3	1104
M16710	1104	ABBV-4083		Whole Blood	1	P1D1	1	15	15 HRS POST DOSE		2	.	ng/mL		OK	20-Dec-2017		V00C65N2	1104
M16710	1104	ABBV-4083	40	Whole Blood	1	P1D1	1	15	15 HRS POST DOSE		1	0.00	ng/mL	1ng/mL	OK	20-Dec-2017	20-Dec-2017	V00C65N1	1104
M16710	1104	ABBV-4083		Whole Blood	1	P1D1	1	24	24 HRS POST DOSE		3	.	ng/mL		OK	20-Dec-2017		V00C65Y3	1104
M16710	1104	ABBV-4083		Whole Blood	1	P1D1	1	24	24 HRS POST DOSE		2	.	ng/mL		OK	20-Dec-2017		V00C65Y2	1104
M16710	1104	ABBV-4083	40	Whole Blood	1	P1D1	1	24	24 HRS POST DOSE		1	0.00	ng/mL	1ng/mL	OK	20-Dec-2017	20-Dec-2017	V00C65Y1	1104
M16710	1104	ABBV-4083		Whole Blood	1	P1D1	1	30	30 HRS POST DOSE		3	.	ng/mL		OK	20-Dec-2017		V00C66B3	1104
M16710	1104	ABBV-4083		Whole Blood	1	P1D1	1	30	30 HRS POST DOSE		2	.	ng/mL		OK	20-Dec-2017		V00C66B2	1104
M16710	1104	ABBV-4083	40	Whole Blood	1	P1D1	1	30	30 HRS POST DOSE		1	0.00	ng/mL	1ng/mL	OK	20-Dec-2017	20-Dec-2017	V00C66B1	1104
M16710	1104	ABBV-4083		Whole Blood	1	P1D1	1	36	36 HRS POST DOSE		3	.	ng/mL		OK	20-Dec-2017		V00C66J3	1104
M16710	1104	ABBV-4083		Whole Blood	1	P1D1	1	36	36 HRS POST DOSE		2	.	ng/mL		OK	20-Dec-2017		V00C66J2	1104
M16710	1104	ABBV-4083	40	Whole Blood	1	P1D1	1	36	36 HRS POST DOSE		1	0.00	ng/mL	1ng/mL	OK	20-Dec-2017	20-Dec-2017	V00C66J1	1104
M16710	1104	ABBV-4083		Whole Blood	1	P1D3	3	0	PRIOR TO DOSE		3	.	ng/mL		Not Received				1104
M16710	1104	ABBV-4083		Whole Blood	1	P1D3	3	0	PRIOR TO DOSE		2	.	ng/mL		Not Received				1104
M16710	1104	ABBV-4083		Whole Blood	1	P1D1	1	48	48 HRS POST DOSE		3	.	ng/mL		OK	20-Dec-2017		V00C66R3	1104
M16710	1104	ABBV-4083		Whole Blood	1	P1D1	1	48	48 HRS POST DOSE		2	.	ng/mL		OK	20-Dec-2017		V00C66R2	1104
M16710	1104	ABBV-4083	40	Whole Blood	1	P1D1	1	48	48 HRS POST DOSE		1	0.00	ng/mL	1ng/mL	OK	20-Dec-2017	20-Dec-2017	V00C66R1	1104
M16710	1104	ABBV-4083		Whole Blood	1	P1D3	3	0	PRIOR TO DOSE		1	.	ng/mL		Not Received				1104
M16710	1104	ABBV-4083		Whole Blood	1	P1D1	1	60	60 HRS POST DOSE		3	.	ng/mL		OK	26-Dec-2017		V00C66Z3	1104
M16710	1104	ABBV-4083		Whole Blood	1	P1D1	1	60	60 HRS POST DOSE		2	.	ng/mL		OK	26-Dec-2017		V00C66Z2	1104
M16710	1104	ABBV-4083	40	Whole Blood	1	P1D1	1	60	60 HRS POST DOSE		1	0.00	ng/mL	1ng/mL	OK	26-Dec-2017	19-Jan-2018	V00C66Z1	1104
M16710	1104	ABBV-4083		Whole Blood	1	P1D4	4	0	PRIOR TO DOSE		3	.	ng/mL		Not Received				1104
M16710	1104	ABBV-4083		Whole Blood	1	P1D4	4	0	PRIOR TO DOSE		2	.	ng/mL		Not Received				1104
M16710	1104	ABBV-4083		Whole Blood	1	P1D1	1	72	72 HRS POST DOSE		3	.	ng/mL		OK	26-Dec-2017		V00C6773	1104
M16710	1104	ABBV-4083		Whole Blood	1	P1D1	1	72	72 HRS POST DOSE		2	.	ng/mL		OK	26-Dec-2017		V00C6772	1104
M16710	1104	ABBV-4083	40	Whole Blood	1	P1D1	1	72	72 HRS POST DOSE		1	0.00	ng/mL	1ng/mL	OK	26-Dec-2017	19-Jan-2018	V00C6771	1104
M16710	1104	ABBV-4083		Whole Blood	1	P1D4	4	0	PRIOR TO DOSE		1	.	ng/mL		Not Received				1104
M16710	1104	ABBV-4083		Whole Blood	1	P1D5	5	0	PRIOR TO DOSE		3	.	ng/mL		Not Received				1104
M16710	1104	ABBV-4083		Whole Blood	1	P1D5	5	0	PRIOR TO DOSE		2	.	ng/mL		Not Received				1104
M16710	1104	ABBV-4083		Whole Blood	1	P1D5	5	0	PRIOR TO DOSE		1	.	ng/mL		Not Received				1104
M16710	1104	ABBV-4083		Whole Blood	1	P1D6	6	0	PRIOR TO DOSE		3	.	ng/mL		Not Received				1104
M16710	1104	ABBV-4083		Whole Blood	1	P1D6	6	0	PRIOR TO DOSE		2	.	ng/mL		Not Received				1104
M16710	1104	ABBV-4083		Whole Blood	1	P1D6	6	0	PRIOR TO DOSE		1	.	ng/mL		Not Received				1104
M16710	1104	ABBV-4083		Whole Blood	1	P1D7	7	0	PRIOR TO DOSE		3	.	ng/mL		Not Received				1104
M16710	1104	ABBV-4083		Whole Blood	1	P1D7	7	0	PRIOR TO DOSE		2	.	ng/mL		Not Received				1104
M16710	1104	ABBV-4083		Whole Blood	1	P1D7	7	0	PRIOR TO DOSE		1	.	ng/mL		Not Received				1104
M16710	1104	ABBV-4083		Whole Blood	1	P1D7	7	0.5	0.5 HR POST DOSE		3	.	ng/mL		Not Received				1104
M16710	1104	ABBV-4083		Whole Blood	1	P1D7	7	0.5	0.5 HR POST DOSE		2	.	ng/mL		Not Received				1104
M16710	1104	ABBV-4083		Whole Blood	1	P1D7	7	0.5	0.5 HR POST DOSE		1	.	ng/mL		Not Received				1104
M16710	1104	ABBV-4083		Whole Blood	1	P1D7	7	1	1 HR POST DOSE		3	.	ng/mL		Not Received				1104
M16710	1104	ABBV-4083		Whole Blood	1	P1D7	7	1	1 HR POST DOSE		2	.	ng/mL		Not Received				1104
M16710	1104	ABBV-4083		Whole Blood	1	P1D7	7	1	1 HR POST DOSE		1	.	ng/mL		Not Received				1104
M16710	1104	ABBV-4083		Whole Blood	1	P1D7	7	1.5	1.5 HRS POST DOSE		3	.	ng/mL		Not Received				1104
M16710	1104	ABBV-4083		Whole Blood	1	P1D7	7	1.5	1.5 HRS POST DOSE		2	.	ng/mL		Not Received				1104
M16710	1104	ABBV-4083		Whole Blood	1	P1D7	7	1.5	1.5 HRS POST DOSE		1	.	ng/mL		Not Received				1104
M16710	1104	ABBV-4083		Whole Blood	1	P1D7	7	2	2 HRS POST DOSE		3	.	ng/mL		Not Received				1104
M16710	1104	ABBV-4083		Whole Blood	1	P1D7	7	2	2 HRS POST DOSE		2	.	ng/mL		Not Received				1104
M16710	1104	ABBV-4083		Whole Blood	1	P1D7	7	2	2 HRS POST DOSE		1	.	ng/mL		Not Received				1104
M16710	1104	ABBV-4083		Whole Blood	1	P1D7	7	3	3 HRS POST DOSE		3	.	ng/mL		Not Received				1104
M16710	1104	ABBV-4083		Whole Blood	1	P1D7	7	3	3 HRS POST DOSE		2	.	ng/mL		Not Received				1104
M16710	1104	ABBV-4083		Whole Blood	1	P1D7	7	3	3 HRS POST DOSE		1	.	ng/mL		Not Received				1104
M16710	1104	ABBV-4083		Whole Blood	1	P1D7	7	4	4 HRS POST DOSE		3	.	ng/mL		Not Received				1104
M16710	1104	ABBV-4083		Whole Blood	1	P1D7	7	4	4 HRS POST DOSE		2	.	ng/mL		Not Received				1104
M16710	1104	ABBV-4083		Whole Blood	1	P1D7	7	4	4 HRS POST DOSE		1	.	ng/mL		Not Received				1104
M16710	1104	ABBV-4083		Whole Blood	1	P1D7	7	5	5 HRS POST DOSE		3	.	ng/mL		Not Received				1104
M16710	1104	ABBV-4083		Whole Blood	1	P1D7	7	5	5 HRS POST DOSE		2	.	ng/mL		Not Received				1104
M16710	1104	ABBV-4083		Whole Blood	1	P1D7	7	5	5 HRS POST DOSE		1	.	ng/mL		Not Received				1104
M16710	1104	ABBV-4083		Whole Blood	1	P1D7	7	6	6 HRS POST DOSE		3	.	ng/mL		Not Received				1104
M16710	1104	ABBV-4083		Whole Blood	1	P1D7	7	6	6 HRS POST DOSE		2	.	ng/mL		Not Received				1104
M16710	1104	ABBV-4083		Whole Blood	1	P1D7	7	6	6 HRS POST DOSE		1	.	ng/mL		Not Received				1104
M16710	1104	ABBV-4083		Whole Blood	1	P1D7	7	8	8 HRS POST DOSE		3	.	ng/mL		Not Received				1104
M16710	1104	ABBV-4083		Whole Blood	1	P1D7	7	8	8 HRS POST DOSE		2	.	ng/mL		Not Received				1104
M16710	1104	ABBV-4083		Whole Blood	1	P1D7	7	8	8 HRS POST DOSE		1	.	ng/mL		Not Received				1104
M16710	1104	ABBV-4083		Whole Blood	1	P1D7	7	12	12 HRS POST DOSE		3	.	ng/mL		Not Received				1104
M16710	1104	ABBV-4083		Whole Blood	1	P1D7	7	12	12 HRS POST DOSE		2	.	ng/mL		Not Received				1104
M16710	1104	ABBV-4083		Whole Blood	1	P1D7	7	12	12 HRS POST DOSE		1	.	ng/mL		Not Received				1104
M16710	1104	ABBV-4083		Whole Blood	1	P1D7	7	15	15 HRS POST DOSE		3	.	ng/mL		Not Received				1104
M16710	1104	ABBV-4083		Whole Blood	1	P1D7	7	15	15 HRS POST DOSE		2	.	ng/mL		Not Received				1104
M16710	1104	ABBV-4083		Whole Blood	1	P1D7	7	15	15 HRS POST DOSE		1	.	ng/mL		Not Received				1104
M16710	1104	ABBV-4083		Whole Blood	1	P1D7	7	24	24 HRS POST DOSE		3	.	ng/mL		Not Received				1104
M16710	1104	ABBV-4083		Whole Blood	1	P1D7	7	24	24 HRS POST DOSE		2	.	ng/mL		Not Received				1104
M16710	1104	ABBV-4083		Whole Blood	1	P1D7	7	24	24 HRS POST DOSE		1	.	ng/mL		Not Received				1104
M16710	1104	ABBV-4083		Whole Blood	1	P1D7	7	30	30 HRS POST DOSE		3	.	ng/mL		Not Received				1104
M16710	1104	ABBV-4083		Whole Blood	1	P1D7	7	30	30 HRS POST DOSE		2	.	ng/mL		Not Received				1104
M16710	1104	ABBV-4083		Whole Blood	1	P1D7	7	30	30 HRS POST DOSE		1	.	ng/mL		Not Received				1104
M16710	1104	ABBV-4083		Whole Blood	1	P1D7	7	36	36 HRS POST DOSE		1	.	ng/mL		Not Received				1104
M16710	1104	ABBV-4083		Whole Blood	1	P1D7	7	36	36 HRS POST DOSE		3	.	ng/mL		Not Received				1104
M16710	1104	ABBV-4083		Whole Blood	1	P1D7	7	36	36 HRS POST DOSE		2	.	ng/mL		Not Received				1104
M16710	1104	ABBV-4083		Whole Blood	1	P1D11	11	0	PRIOR TO DOSE		1	.	ng/mL		Not Received				1104
M16710	1104	ABBV-4083		Whole Blood	1	P1D11	11	0	PRIOR TO DOSE		3	.	ng/mL		Not Received				1104
M16710	1104	ABBV-4083		Whole Blood	1	P1D11	11	0	PRIOR TO DOSE		2	.	ng/mL		Not Received				1104
M16710	1104	ABBV-4083		Whole Blood	1	P1D12	12	0	PRIOR TO DOSE		1	.	ng/mL		Not Received				1104
M16710	1104	ABBV-4083		Whole Blood	1	P1D12	12	0	PRIOR TO DOSE		3	.	ng/mL		Not Received				1104
M16710	1104	ABBV-4083		Whole Blood	1	P1D12	12	0	PRIOR TO DOSE		2	.	ng/mL		Not Received				1104
M16710	1104	ABBV-4083		Whole Blood	1	P1D13	13	0	PRIOR TO DOSE		1	.	ng/mL		Not Received				1104
M16710	1104	ABBV-4083		Whole Blood	1	P1D13	13	0	PRIOR TO DOSE		3	.	ng/mL		Not Received				1104
M16710	1104	ABBV-4083		Whole Blood	1	P1D13	13	0	PRIOR TO DOSE		2	.	ng/mL		Not Received				1104
M16710	1104	ABBV-4083		Whole Blood	1	P1D14	14	0	PRIOR TO DOSE		1	.	ng/mL		Not Received				1104
M16710	1104	ABBV-4083		Whole Blood	1	P1D14	14	0	PRIOR TO DOSE		3	.	ng/mL		Not Received				1104
M16710	1104	ABBV-4083		Whole Blood	1	P1D14	14	0	PRIOR TO DOSE		2	.	ng/mL		Not Received				1104
M16710	1104	ABBV-4083		Whole Blood	1	P1D14	14	0.5	0.5 HR POST DOSE		1	.	ng/mL		Not Received				1104
M16710	1104	ABBV-4083		Whole Blood	1	P1D14	14	0.5	0.5 HR POST DOSE		3	.	ng/mL		Not Received				1104
M16710	1104	ABBV-4083		Whole Blood	1	P1D14	14	0.5	0.5 HR POST DOSE		2	.	ng/mL		Not Received				1104
M16710	1104	ABBV-4083		Whole Blood	1	P1D14	14	1	1 HR POST DOSE		1	.	ng/mL		Not Received				1104
M16710	1104	ABBV-4083		Whole Blood	1	P1D14	14	1	1 HR POST DOSE		3	.	ng/mL		Not Received				1104
M16710	1104	ABBV-4083		Whole Blood	1	P1D14	14	1	1 HR POST DOSE		2	.	ng/mL		Not Received				1104
M16710	1104	ABBV-4083		Whole Blood	1	P1D14	14	1.5	1.5 HRS POST DOSE		1	.	ng/mL		Not Received				1104
M16710	1104	ABBV-4083		Whole Blood	1	P1D14	14	1.5	1.5 HRS POST DOSE		3	.	ng/mL		Not Received				1104
M16710	1104	ABBV-4083		Whole Blood	1	P1D14	14	1.5	1.5 HRS POST DOSE		2	.	ng/mL		Not Received				1104
M16710	1104	ABBV-4083		Whole Blood	1	P1D14	14	2	2 HRS POST DOSE		1	.	ng/mL		Not Received				1104
M16710	1104	ABBV-4083		Whole Blood	1	P1D14	14	2	2 HRS POST DOSE		3	.	ng/mL		Not Received				1104
M16710	1104	ABBV-4083		Whole Blood	1	P1D14	14	2	2 HRS POST DOSE		2	.	ng/mL		Not Received				1104
M16710	1104	ABBV-4083		Whole Blood	1	P1D14	14	3	3 HRS POST DOSE		1	.	ng/mL		Not Received				1104
M16710	1104	ABBV-4083		Whole Blood	1	P1D14	14	3	3 HRS POST DOSE		3	.	ng/mL		Not Received				1104
M16710	1104	ABBV-4083		Whole Blood	1	P1D14	14	3	3 HRS POST DOSE		2	.	ng/mL		Not Received				1104
M16710	1104	ABBV-4083		Whole Blood	1	P1D14	14	4	4 HRS POST DOSE		1	.	ng/mL		Not Received				1104
M16710	1104	ABBV-4083		Whole Blood	1	P1D14	14	4	4 HRS POST DOSE		3	.	ng/mL		Not Received				1104
M16710	1104	ABBV-4083		Whole Blood	1	P1D14	14	4	4 HRS POST DOSE		2	.	ng/mL		Not Received				1104
M16710	1104	ABBV-4083		Whole Blood	1	P1D14	14	5	5 HRS POST DOSE		1	.	ng/mL		Not Received				1104
M16710	1104	ABBV-4083		Whole Blood	1	P1D14	14	5	5 HRS POST DOSE		3	.	ng/mL		Not Received				1104
M16710	1104	ABBV-4083		Whole Blood	1	P1D14	14	5	5 HRS POST DOSE		2	.	ng/mL		Not Received				1104
M16710	1104	ABBV-4083		Whole Blood	1	P1D14	14	6	6 HRS POST DOSE		1	.	ng/mL		Not Received				1104
M16710	1104	ABBV-4083		Whole Blood	1	P1D14	14	6	6 HRS POST DOSE		3	.	ng/mL		Not Received				1104
M16710	1104	ABBV-4083		Whole Blood	1	P1D14	14	6	6 HRS POST DOSE		2	.	ng/mL		Not Received				1104
M16710	1104	ABBV-4083		Whole Blood	1	P1D14	14	8	8 HRS POST DOSE		1	.	ng/mL		Not Received				1104
M16710	1104	ABBV-4083		Whole Blood	1	P1D14	14	8	8 HRS POST DOSE		3	.	ng/mL		Not Received				1104
M16710	1104	ABBV-4083		Whole Blood	1	P1D14	14	8	8 HRS POST DOSE		2	.	ng/mL		Not Received				1104
M16710	1104	ABBV-4083		Whole Blood	1	P1D14	14	12	12 HRS POST DOSE		1	.	ng/mL		Not Received				1104
M16710	1104	ABBV-4083		Whole Blood	1	P1D14	14	12	12 HRS POST DOSE		3	.	ng/mL		Not Received				1104
M16710	1104	ABBV-4083		Whole Blood	1	P1D14	14	12	12 HRS POST DOSE		2	.	ng/mL		Not Received				1104
M16710	1104	ABBV-4083		Whole Blood	1	P1D14	14	15	15 HRS POST DOSE		1	.	ng/mL		Not Received				1104
M16710	1104	ABBV-4083		Whole Blood	1	P1D14	14	15	15 HRS POST DOSE		3	.	ng/mL		Not Received				1104
M16710	1104	ABBV-4083		Whole Blood	1	P1D14	14	15	15 HRS POST DOSE		2	.	ng/mL		Not Received				1104
M16710	1104	ABBV-4083		Whole Blood	1	P1D14	14	24	24 HRS POST DOSE		1	.	ng/mL		Not Received				1104
M16710	1104	ABBV-4083		Whole Blood	1	P1D14	14	24	24 HRS POST DOSE		3	.	ng/mL		Not Received				1104
M16710	1104	ABBV-4083		Whole Blood	1	P1D14	14	24	24 HRS POST DOSE		2	.	ng/mL		Not Received				1104
M16710	1104	ABBV-4083		Whole Blood	1	P1D14	14	30	30 HRS POST DOSE		1	.	ng/mL		Not Received				1104
M16710	1104	ABBV-4083		Whole Blood	1	P1D14	14	30	30 HRS POST DOSE		3	.	ng/mL		Not Received				1104
M16710	1104	ABBV-4083		Whole Blood	1	P1D14	14	30	30 HRS POST DOSE		2	.	ng/mL		Not Received				1104
M16710	1104	ABBV-4083		Whole Blood	1	P1D14	14	36	36 HRS POST DOSE		1	.	ng/mL		Not Received				1104
M16710	1104	ABBV-4083		Whole Blood	1	P1D14	14	36	36 HRS POST DOSE		3	.	ng/mL		Not Received				1104
M16710	1104	ABBV-4083		Whole Blood	1	P1D14	14	36	36 HRS POST DOSE		2	.	ng/mL		Not Received				1104
M16710	1104	ABBV-4083		Whole Blood	2	P2D1	1	0	PRIOR TO DOSE		3	.	ng/mL		Not Received				1104
M16710	1104	ABBV-4083		Whole Blood	2	P2D1	1	0	PRIOR TO DOSE		2	.	ng/mL		Not Received				1104
M16710	1104	ABBV-4083		Whole Blood	2	P2D1	1	0	PRIOR TO DOSE		1	.	ng/mL		Not Received				1104
M16710	1104	ABBV-4083		Whole Blood	2	P2D1	1	0.5	0.5 HR POST DOSE		3	.	ng/mL		Not Received				1104
M16710	1104	ABBV-4083		Whole Blood	2	P2D1	1	0.5	0.5 HR POST DOSE		2	.	ng/mL		Not Received				1104
M16710	1104	ABBV-4083		Whole Blood	2	P2D1	1	0.5	0.5 HR POST DOSE		1	.	ng/mL		Not Received				1104
M16710	1104	ABBV-4083		Whole Blood	2	P2D1	1	1	1 HR POST DOSE		3	.	ng/mL		Not Received				1104
M16710	1104	ABBV-4083		Whole Blood	2	P2D1	1	1	1 HR POST DOSE		2	.	ng/mL		Not Received				1104
M16710	1104	ABBV-4083		Whole Blood	2	P2D1	1	1	1 HR POST DOSE		1	.	ng/mL		Not Received				1104
M16710	1104	ABBV-4083		Whole Blood	2	P2D1	1	1.5	1.5 HRS POST DOSE		3	.	ng/mL		Not Received				1104
M16710	1104	ABBV-4083		Whole Blood	2	P2D1	1	1.5	1.5 HRS POST DOSE		2	.	ng/mL		Not Received				1104
M16710	1104	ABBV-4083		Whole Blood	2	P2D1	1	1.5	1.5 HRS POST DOSE		1	.	ng/mL		Not Received				1104
M16710	1104	ABBV-4083		Whole Blood	2	P2D1	1	2	2 HRS POST DOSE		3	.	ng/mL		Not Received				1104
M16710	1104	ABBV-4083		Whole Blood	2	P2D1	1	2	2 HRS POST DOSE		2	.	ng/mL		Not Received				1104
M16710	1104	ABBV-4083		Whole Blood	2	P2D1	1	2	2 HRS POST DOSE		1	.	ng/mL		Not Received				1104
M16710	1104	ABBV-4083		Whole Blood	2	P2D1	1	3	3 HRS POST DOSE		3	.	ng/mL		Not Received				1104
M16710	1104	ABBV-4083		Whole Blood	2	P2D1	1	3	3 HRS POST DOSE		2	.	ng/mL		Not Received				1104
M16710	1104	ABBV-4083		Whole Blood	2	P2D1	1	3	3 HRS POST DOSE		1	.	ng/mL		Not Received				1104
M16710	1104	ABBV-4083		Whole Blood	2	P2D1	1	4	4 HRS POST DOSE		3	.	ng/mL		Not Received				1104
M16710	1104	ABBV-4083		Whole Blood	2	P2D1	1	4	4 HRS POST DOSE		2	.	ng/mL		Not Received				1104
M16710	1104	ABBV-4083		Whole Blood	2	P2D1	1	4	4 HRS POST DOSE		1	.	ng/mL		Not Received				1104
M16710	1104	ABBV-4083		Whole Blood	2	P2D1	1	5	5 HRS POST DOSE		3	.	ng/mL		Not Received				1104
M16710	1104	ABBV-4083		Whole Blood	2	P2D1	1	5	5 HRS POST DOSE		2	.	ng/mL		Not Received				1104
M16710	1104	ABBV-4083		Whole Blood	2	P2D1	1	5	5 HRS POST DOSE		1	.	ng/mL		Not Received				1104
M16710	1104	ABBV-4083		Whole Blood	2	P2D1	1	6	6 HRS POST DOSE		3	.	ng/mL		Not Received				1104
M16710	1104	ABBV-4083		Whole Blood	2	P2D1	1	6	6 HRS POST DOSE		2	.	ng/mL		Not Received				1104
M16710	1104	ABBV-4083		Whole Blood	2	P2D1	1	6	6 HRS POST DOSE		1	.	ng/mL		Not Received				1104
M16710	1104	ABBV-4083		Whole Blood	2	P2D1	1	8	8 HRS POST DOSE		3	.	ng/mL		Not Received				1104
M16710	1104	ABBV-4083		Whole Blood	2	P2D1	1	8	8 HRS POST DOSE		2	.	ng/mL		Not Received				1104
M16710	1104	ABBV-4083		Whole Blood	2	P2D1	1	8	8 HRS POST DOSE		1	.	ng/mL		Not Received				1104
M16710	1104	ABBV-4083		Whole Blood	2	P2D1	1	12	12 HRS POST DOSE		3	.	ng/mL		Not Received				1104
M16710	1104	ABBV-4083		Whole Blood	2	P2D1	1	12	12 HRS POST DOSE		2	.	ng/mL		Not Received				1104
M16710	1104	ABBV-4083		Whole Blood	2	P2D1	1	12	12 HRS POST DOSE		1	.	ng/mL		Not Received				1104
M16710	1104	ABBV-4083		Whole Blood	2	P2D1	1	15	15 HRS POST DOSE		3	.	ng/mL		Not Received				1104
M16710	1104	ABBV-4083		Whole Blood	2	P2D1	1	15	15 HRS POST DOSE		2	.	ng/mL		Not Received				1104
M16710	1104	ABBV-4083		Whole Blood	2	P2D1	1	15	15 HRS POST DOSE		1	.	ng/mL		Not Received				1104
M16710	1104	ABBV-4083		Whole Blood	2	P2D1	1	24	24 HRS POST DOSE		3	.	ng/mL		Not Received				1104
M16710	1104	ABBV-4083		Whole Blood	2	P2D1	1	24	24 HRS POST DOSE		2	.	ng/mL		Not Received				1104
M16710	1104	ABBV-4083		Whole Blood	2	P2D1	1	24	24 HRS POST DOSE		1	.	ng/mL		Not Received				1104
M16710	1104	ABBV-4083		Whole Blood	2	P2D1	1	30	30 HRS POST DOSE		3	.	ng/mL		Not Received				1104
M16710	1104	ABBV-4083		Whole Blood	2	P2D1	1	30	30 HRS POST DOSE		2	.	ng/mL		Not Received				1104
M16710	1104	ABBV-4083		Whole Blood	2	P2D1	1	30	30 HRS POST DOSE		1	.	ng/mL		Not Received				1104
M16710	1104	ABBV-4083		Whole Blood	2	P2D1	1	36	36 HRS POST DOSE		3	.	ng/mL		Not Received				1104
M16710	1104	ABBV-4083		Whole Blood	2	P2D1	1	36	36 HRS POST DOSE		2	.	ng/mL		Not Received				1104
M16710	1104	ABBV-4083		Whole Blood	2	P2D1	1	36	36 HRS POST DOSE		1	.	ng/mL		Not Received				1104
M16710	1104	ABBV-4083		Whole Blood	2	P2D1	1	48	48 HRS POST DOSE		3	.	ng/mL		Not Received				1104
M16710	1104	ABBV-4083		Whole Blood	2	P2D1	1	48	48 HRS POST DOSE		2	.	ng/mL		Not Received				1104
M16710	1104	ABBV-4083		Whole Blood	2	P2D1	1	48	48 HRS POST DOSE		1	.	ng/mL		Not Received				1104
M16710	1104	ABBV-4083		Whole Blood	2	P2D1	1	60	60 HRS POST DOSE		3	.	ng/mL		Not Received				1104
M16710	1104	ABBV-4083		Whole Blood	2	P2D1	1	60	60 HRS POST DOSE		2	.	ng/mL		Not Received				1104
M16710	1104	ABBV-4083		Whole Blood	2	P2D1	1	60	60 HRS POST DOSE		1	.	ng/mL		Not Received				1104
M16710	1104	ABBV-4083		Whole Blood	2	P2D1	1	72	72 HRS POST DOSE		3	.	ng/mL		Not Received				1104
M16710	1104	ABBV-4083		Whole Blood	2	P2D1	1	72	72 HRS POST DOSE		2	.	ng/mL		Not Received				1104
M16710	1104	ABBV-4083		Whole Blood	2	P2D1	1	72	72 HRS POST DOSE		1	.	ng/mL		Not Received				1104
M16710	1104	ABBV-4083		Whole Blood	999	PD	999	0	PREMATURE DISCONTINUATION		3	.	ng/mL		Not Received				1104
M16710	1104	ABBV-4083		Whole Blood	999	PD	999	0	PREMATURE DISCONTINUATION		2	.	ng/mL		Not Received				1104
M16710	1104	ABBV-4083		Whole Blood	999	PD	999	0	PREMATURE DISCONTINUATION		1	.	ng/mL		Not Received				1104
M16710	1105	ABBV-4083		Whole Blood	1	P1D1	1	0	PRIOR TO DOSE		3	.	ng/mL		OK	20-Dec-2017		V00C62Q3	1105
M16710	1105	ABBV-4083		Whole Blood	1	P1D1	1	0	PRIOR TO DOSE		2	.	ng/mL		OK	20-Dec-2017		V00C62Q2	1105
M16710	1105	ABBV-4083	40	Whole Blood	1	P1D1	1	0	PRIOR TO DOSE		1	0.00	ng/mL	1ng/mL	OK	20-Dec-2017	21-Dec-2017	V00C62Q1	1105
M16710	1105	ABBV-4083		Whole Blood	1	P1D1	1	0.5	0.5 HR POST DOSE		3	.	ng/mL		OK	20-Dec-2017		V00C6303	1105
M16710	1105	ABBV-4083		Whole Blood	1	P1D1	1	0.5	0.5 HR POST DOSE		2	.	ng/mL		OK	20-Dec-2017		V00C6302	1105
M16710	1105	ABBV-4083	40	Whole Blood	1	P1D1	1	0.5	0.5 HR POST DOSE		1	0.00	ng/mL	1ng/mL	OK	20-Dec-2017	21-Dec-2017	V00C6301	1105
M16710	1105	ABBV-4083		Whole Blood	1	P1D1	1	1	1 HR POST DOSE		3	.	ng/mL		OK	20-Dec-2017		V00C6383	1105
M16710	1105	ABBV-4083		Whole Blood	1	P1D1	1	1	1 HR POST DOSE		2	.	ng/mL		OK	20-Dec-2017		V00C6382	1105
M16710	1105	ABBV-4083	40	Whole Blood	1	P1D1	1	1	1 HR POST DOSE		1	1.20	ng/mL	1ng/mL	OK	20-Dec-2017	21-Dec-2017	V00C6381	1105
M16710	1105	ABBV-4083		Whole Blood	1	P1D1	1	1.5	1.5 HRS POST DOSE		3	.	ng/mL		OK	20-Dec-2017		V00C63G3	1105
M16710	1105	ABBV-4083		Whole Blood	1	P1D1	1	1.5	1.5 HRS POST DOSE		2	.	ng/mL		OK	20-Dec-2017		V00C63G2	1105
M16710	1105	ABBV-4083	40	Whole Blood	1	P1D1	1	1.5	1.5 HRS POST DOSE		1	1.59	ng/mL	1ng/mL	OK	20-Dec-2017	21-Dec-2017	V00C63G1	1105
M16710	1105	ABBV-4083		Whole Blood	1	P1D1	1	2	2 HRS POST DOSE		3	.	ng/mL		OK	20-Dec-2017		V00C63V3	1105
M16710	1105	ABBV-4083		Whole Blood	1	P1D1	1	2	2 HRS POST DOSE		2	.	ng/mL		OK	20-Dec-2017		V00C63V2	1105
M16710	1105	ABBV-4083	40	Whole Blood	1	P1D1	1	2	2 HRS POST DOSE		1	1.09	ng/mL	1ng/mL	OK	20-Dec-2017	21-Dec-2017	V00C63V1	1105
M16710	1105	ABBV-4083		Whole Blood	1	P1D1	1	3	3 HRS POST DOSE		3	.	ng/mL		OK	20-Dec-2017		V00C6443	1105
M16710	1105	ABBV-4083		Whole Blood	1	P1D1	1	3	3 HRS POST DOSE		2	.	ng/mL		OK	20-Dec-2017		V00C6442	1105
M16710	1105	ABBV-4083	40	Whole Blood	1	P1D1	1	3	3 HRS POST DOSE		1	0.00	ng/mL	1ng/mL	OK	20-Dec-2017	21-Dec-2017	V00C6441	1105
M16710	1105	ABBV-4083		Whole Blood	1	P1D1	1	4	4 HRS POST DOSE		3	.	ng/mL		OK	20-Dec-2017		V00C64C3	1105
M16710	1105	ABBV-4083		Whole Blood	1	P1D1	1	4	4 HRS POST DOSE		2	.	ng/mL		OK	20-Dec-2017		V00C64C2	1105
M16710	1105	ABBV-4083	40	Whole Blood	1	P1D1	1	4	4 HRS POST DOSE		1	0.00	ng/mL	1ng/mL	OK	20-Dec-2017	21-Dec-2017	V00C64C1	1105
M16710	1105	ABBV-4083		Whole Blood	1	P1D1	1	5	5 HRS POST DOSE		3	.	ng/mL		OK	20-Dec-2017		V00C64K3	1105
M16710	1105	ABBV-4083		Whole Blood	1	P1D1	1	5	5 HRS POST DOSE		2	.	ng/mL		OK	20-Dec-2017		V00C64K2	1105
M16710	1105	ABBV-4083	40	Whole Blood	1	P1D1	1	5	5 HRS POST DOSE		1	0.00	ng/mL	1ng/mL	OK	20-Dec-2017	21-Dec-2017	V00C64K1	1105
M16710	1105	ABBV-4083		Whole Blood	1	P1D1	1	6	6 HRS POST DOSE		3	.	ng/mL		OK	20-Dec-2017		V00C64S3	1105
M16710	1105	ABBV-4083		Whole Blood	1	P1D1	1	6	6 HRS POST DOSE		2	.	ng/mL		OK	20-Dec-2017		V00C64S2	1105
M16710	1105	ABBV-4083	40	Whole Blood	1	P1D1	1	6	6 HRS POST DOSE		1	0.00	ng/mL	1ng/mL	OK	20-Dec-2017	21-Dec-2017	V00C64S1	1105
M16710	1105	ABBV-4083		Whole Blood	1	P1D1	1	8	8 HRS POST DOSE		3	.	ng/mL		OK	20-Dec-2017		V00C6573	1105
M16710	1105	ABBV-4083		Whole Blood	1	P1D1	1	8	8 HRS POST DOSE		2	.	ng/mL		OK	20-Dec-2017		V00C6572	1105
M16710	1105	ABBV-4083	40	Whole Blood	1	P1D1	1	8	8 HRS POST DOSE		1	0.00	ng/mL	1ng/mL	OK	20-Dec-2017	21-Dec-2017	V00C6571	1105
M16710	1105	ABBV-4083		Whole Blood	1	P1D1	1	12	12 HRS POST DOSE		3	.	ng/mL		OK	20-Dec-2017		V00C65G3	1105
M16710	1105	ABBV-4083		Whole Blood	1	P1D1	1	12	12 HRS POST DOSE		2	.	ng/mL		OK	20-Dec-2017		V00C65G2	1105
M16710	1105	ABBV-4083	40	Whole Blood	1	P1D1	1	12	12 HRS POST DOSE		1	0.00	ng/mL	1ng/mL	OK	20-Dec-2017	21-Dec-2017	V00C65G1	1105
M16710	1105	ABBV-4083		Whole Blood	1	P1D1	1	15	15 HRS POST DOSE		3	.	ng/mL		OK	20-Dec-2017		V00C65O3	1105
M16710	1105	ABBV-4083		Whole Blood	1	P1D1	1	15	15 HRS POST DOSE		2	.	ng/mL		OK	20-Dec-2017		V00C65O2	1105
M16710	1105	ABBV-4083	40	Whole Blood	1	P1D1	1	15	15 HRS POST DOSE		1	0.00	ng/mL	1ng/mL	OK	20-Dec-2017	21-Dec-2017	V00C65O1	1105
M16710	1105	ABBV-4083		Whole Blood	1	P1D1	1	24	24 HRS POST DOSE		3	.	ng/mL		OK	20-Dec-2017		V00C6633	1105
M16710	1105	ABBV-4083		Whole Blood	1	P1D1	1	24	24 HRS POST DOSE		2	.	ng/mL		OK	20-Dec-2017		V00C6632	1105
M16710	1105	ABBV-4083	40	Whole Blood	1	P1D1	1	24	24 HRS POST DOSE		1	0.00	ng/mL	1ng/mL	OK	20-Dec-2017	21-Dec-2017	V00C6631	1105
M16710	1105	ABBV-4083		Whole Blood	1	P1D1	1	30	30 HRS POST DOSE		3	.	ng/mL		OK	20-Dec-2017		V00C66C3	1105
M16710	1105	ABBV-4083		Whole Blood	1	P1D1	1	30	30 HRS POST DOSE		2	.	ng/mL		OK	20-Dec-2017		V00C66C2	1105
M16710	1105	ABBV-4083	40	Whole Blood	1	P1D1	1	30	30 HRS POST DOSE		1	0.00	ng/mL	1ng/mL	OK	20-Dec-2017	21-Dec-2017	V00C66C1	1105
M16710	1105	ABBV-4083		Whole Blood	1	P1D1	1	36	36 HRS POST DOSE		3	.	ng/mL		OK	20-Dec-2017		V00C66K3	1105
M16710	1105	ABBV-4083		Whole Blood	1	P1D1	1	36	36 HRS POST DOSE		2	.	ng/mL		OK	20-Dec-2017		V00C66K2	1105
M16710	1105	ABBV-4083	40	Whole Blood	1	P1D1	1	36	36 HRS POST DOSE		1	0.00	ng/mL	1ng/mL	OK	20-Dec-2017	21-Dec-2017	V00C66K1	1105
M16710	1105	ABBV-4083		Whole Blood	1	P1D3	3	0	PRIOR TO DOSE		3	.	ng/mL		Not Received				1105
M16710	1105	ABBV-4083		Whole Blood	1	P1D3	3	0	PRIOR TO DOSE		2	.	ng/mL		Not Received				1105
M16710	1105	ABBV-4083		Whole Blood	1	P1D1	1	48	48 HRS POST DOSE		3	.	ng/mL		OK	20-Dec-2017		V00C66S3	1105
M16710	1105	ABBV-4083		Whole Blood	1	P1D1	1	48	48 HRS POST DOSE		2	.	ng/mL		OK	20-Dec-2017		V00C66S2	1105
M16710	1105	ABBV-4083	40	Whole Blood	1	P1D1	1	48	48 HRS POST DOSE		1	0.00	ng/mL	1ng/mL	OK	20-Dec-2017	21-Dec-2017	V00C66S1	1105
M16710	1105	ABBV-4083		Whole Blood	1	P1D3	3	0	PRIOR TO DOSE		1	.	ng/mL		Not Received				1105
M16710	1105	ABBV-4083		Whole Blood	1	P1D1	1	60	60 HRS POST DOSE		3	.	ng/mL		OK	26-Dec-2017		V00C6703	1105
M16710	1105	ABBV-4083		Whole Blood	1	P1D1	1	60	60 HRS POST DOSE		2	.	ng/mL		OK	26-Dec-2017		V00C6702	1105
M16710	1105	ABBV-4083	40	Whole Blood	1	P1D1	1	60	60 HRS POST DOSE		1	0.00	ng/mL	1ng/mL	OK	26-Dec-2017	19-Jan-2018	V00C6701	1105
M16710	1105	ABBV-4083		Whole Blood	1	P1D4	4	0	PRIOR TO DOSE		3	.	ng/mL		Not Received				1105
M16710	1105	ABBV-4083		Whole Blood	1	P1D4	4	0	PRIOR TO DOSE		2	.	ng/mL		Not Received				1105
M16710	1105	ABBV-4083		Whole Blood	1	P1D1	1	72	72 HRS POST DOSE		3	.	ng/mL		OK	26-Dec-2017		V00C6783	1105
M16710	1105	ABBV-4083		Whole Blood	1	P1D1	1	72	72 HRS POST DOSE		2	.	ng/mL		OK	26-Dec-2017		V00C6782	1105
M16710	1105	ABBV-4083	40	Whole Blood	1	P1D1	1	72	72 HRS POST DOSE		1	0.00	ng/mL	1ng/mL	OK	26-Dec-2017	19-Jan-2018	V00C6781	1105
M16710	1105	ABBV-4083		Whole Blood	1	P1D4	4	0	PRIOR TO DOSE		1	.	ng/mL		Not Received				1105
M16710	1105	ABBV-4083		Whole Blood	1	P1D5	5	0	PRIOR TO DOSE		3	.	ng/mL		Not Received				1105
M16710	1105	ABBV-4083		Whole Blood	1	P1D5	5	0	PRIOR TO DOSE		2	.	ng/mL		Not Received				1105
M16710	1105	ABBV-4083		Whole Blood	1	P1D5	5	0	PRIOR TO DOSE		1	.	ng/mL		Not Received				1105
M16710	1105	ABBV-4083		Whole Blood	1	P1D6	6	0	PRIOR TO DOSE		3	.	ng/mL		Not Received				1105
M16710	1105	ABBV-4083		Whole Blood	1	P1D6	6	0	PRIOR TO DOSE		2	.	ng/mL		Not Received				1105
M16710	1105	ABBV-4083		Whole Blood	1	P1D6	6	0	PRIOR TO DOSE		1	.	ng/mL		Not Received				1105
M16710	1105	ABBV-4083		Whole Blood	1	P1D7	7	0	PRIOR TO DOSE		3	.	ng/mL		Not Received				1105
M16710	1105	ABBV-4083		Whole Blood	1	P1D7	7	0	PRIOR TO DOSE		2	.	ng/mL		Not Received				1105
M16710	1105	ABBV-4083		Whole Blood	1	P1D7	7	0	PRIOR TO DOSE		1	.	ng/mL		Not Received				1105
M16710	1105	ABBV-4083		Whole Blood	1	P1D7	7	0.5	0.5 HR POST DOSE		3	.	ng/mL		Not Received				1105
M16710	1105	ABBV-4083		Whole Blood	1	P1D7	7	0.5	0.5 HR POST DOSE		2	.	ng/mL		Not Received				1105
M16710	1105	ABBV-4083		Whole Blood	1	P1D7	7	0.5	0.5 HR POST DOSE		1	.	ng/mL		Not Received				1105
M16710	1105	ABBV-4083		Whole Blood	1	P1D7	7	1	1 HR POST DOSE		3	.	ng/mL		Not Received				1105
M16710	1105	ABBV-4083		Whole Blood	1	P1D7	7	1	1 HR POST DOSE		2	.	ng/mL		Not Received				1105
M16710	1105	ABBV-4083		Whole Blood	1	P1D7	7	1	1 HR POST DOSE		1	.	ng/mL		Not Received				1105
M16710	1105	ABBV-4083		Whole Blood	1	P1D7	7	1.5	1.5 HRS POST DOSE		3	.	ng/mL		Not Received				1105
M16710	1105	ABBV-4083		Whole Blood	1	P1D7	7	1.5	1.5 HRS POST DOSE		2	.	ng/mL		Not Received				1105
M16710	1105	ABBV-4083		Whole Blood	1	P1D7	7	1.5	1.5 HRS POST DOSE		1	.	ng/mL		Not Received				1105
M16710	1105	ABBV-4083		Whole Blood	1	P1D7	7	2	2 HRS POST DOSE		3	.	ng/mL		Not Received				1105
M16710	1105	ABBV-4083		Whole Blood	1	P1D7	7	2	2 HRS POST DOSE		2	.	ng/mL		Not Received				1105
M16710	1105	ABBV-4083		Whole Blood	1	P1D7	7	2	2 HRS POST DOSE		1	.	ng/mL		Not Received				1105
M16710	1105	ABBV-4083		Whole Blood	1	P1D7	7	3	3 HRS POST DOSE		3	.	ng/mL		Not Received				1105
M16710	1105	ABBV-4083		Whole Blood	1	P1D7	7	3	3 HRS POST DOSE		2	.	ng/mL		Not Received				1105
M16710	1105	ABBV-4083		Whole Blood	1	P1D7	7	3	3 HRS POST DOSE		1	.	ng/mL		Not Received				1105
M16710	1105	ABBV-4083		Whole Blood	1	P1D7	7	4	4 HRS POST DOSE		3	.	ng/mL		Not Received				1105
M16710	1105	ABBV-4083		Whole Blood	1	P1D7	7	4	4 HRS POST DOSE		2	.	ng/mL		Not Received				1105
M16710	1105	ABBV-4083		Whole Blood	1	P1D7	7	4	4 HRS POST DOSE		1	.	ng/mL		Not Received				1105
M16710	1105	ABBV-4083		Whole Blood	1	P1D7	7	5	5 HRS POST DOSE		3	.	ng/mL		Not Received				1105
M16710	1105	ABBV-4083		Whole Blood	1	P1D7	7	5	5 HRS POST DOSE		2	.	ng/mL		Not Received				1105
M16710	1105	ABBV-4083		Whole Blood	1	P1D7	7	5	5 HRS POST DOSE		1	.	ng/mL		Not Received				1105
M16710	1105	ABBV-4083		Whole Blood	1	P1D7	7	6	6 HRS POST DOSE		3	.	ng/mL		Not Received				1105
M16710	1105	ABBV-4083		Whole Blood	1	P1D7	7	6	6 HRS POST DOSE		2	.	ng/mL		Not Received				1105
M16710	1105	ABBV-4083		Whole Blood	1	P1D7	7	6	6 HRS POST DOSE		1	.	ng/mL		Not Received				1105
M16710	1105	ABBV-4083		Whole Blood	1	P1D7	7	8	8 HRS POST DOSE		3	.	ng/mL		Not Received				1105
M16710	1105	ABBV-4083		Whole Blood	1	P1D7	7	8	8 HRS POST DOSE		2	.	ng/mL		Not Received				1105
M16710	1105	ABBV-4083		Whole Blood	1	P1D7	7	8	8 HRS POST DOSE		1	.	ng/mL		Not Received				1105
M16710	1105	ABBV-4083		Whole Blood	1	P1D7	7	12	12 HRS POST DOSE		3	.	ng/mL		Not Received				1105
M16710	1105	ABBV-4083		Whole Blood	1	P1D7	7	12	12 HRS POST DOSE		2	.	ng/mL		Not Received				1105
M16710	1105	ABBV-4083		Whole Blood	1	P1D7	7	12	12 HRS POST DOSE		1	.	ng/mL		Not Received				1105
M16710	1105	ABBV-4083		Whole Blood	1	P1D7	7	15	15 HRS POST DOSE		3	.	ng/mL		Not Received				1105
M16710	1105	ABBV-4083		Whole Blood	1	P1D7	7	15	15 HRS POST DOSE		2	.	ng/mL		Not Received				1105
M16710	1105	ABBV-4083		Whole Blood	1	P1D7	7	15	15 HRS POST DOSE		1	.	ng/mL		Not Received				1105
M16710	1105	ABBV-4083		Whole Blood	1	P1D7	7	24	24 HRS POST DOSE		3	.	ng/mL		Not Received				1105
M16710	1105	ABBV-4083		Whole Blood	1	P1D7	7	24	24 HRS POST DOSE		2	.	ng/mL		Not Received				1105
M16710	1105	ABBV-4083		Whole Blood	1	P1D7	7	24	24 HRS POST DOSE		1	.	ng/mL		Not Received				1105
M16710	1105	ABBV-4083		Whole Blood	1	P1D7	7	30	30 HRS POST DOSE		3	.	ng/mL		Not Received				1105
M16710	1105	ABBV-4083		Whole Blood	1	P1D7	7	30	30 HRS POST DOSE		2	.	ng/mL		Not Received				1105
M16710	1105	ABBV-4083		Whole Blood	1	P1D7	7	30	30 HRS POST DOSE		1	.	ng/mL		Not Received				1105
M16710	1105	ABBV-4083		Whole Blood	1	P1D7	7	36	36 HRS POST DOSE		1	.	ng/mL		Not Received				1105
M16710	1105	ABBV-4083		Whole Blood	1	P1D7	7	36	36 HRS POST DOSE		3	.	ng/mL		Not Received				1105
M16710	1105	ABBV-4083		Whole Blood	1	P1D7	7	36	36 HRS POST DOSE		2	.	ng/mL		Not Received				1105
M16710	1105	ABBV-4083		Whole Blood	1	P1D11	11	0	PRIOR TO DOSE		1	.	ng/mL		Not Received				1105
M16710	1105	ABBV-4083		Whole Blood	1	P1D11	11	0	PRIOR TO DOSE		3	.	ng/mL		Not Received				1105
M16710	1105	ABBV-4083		Whole Blood	1	P1D11	11	0	PRIOR TO DOSE		2	.	ng/mL		Not Received				1105
M16710	1105	ABBV-4083		Whole Blood	1	P1D12	12	0	PRIOR TO DOSE		1	.	ng/mL		Not Received				1105
M16710	1105	ABBV-4083		Whole Blood	1	P1D12	12	0	PRIOR TO DOSE		3	.	ng/mL		Not Received				1105
M16710	1105	ABBV-4083		Whole Blood	1	P1D12	12	0	PRIOR TO DOSE		2	.	ng/mL		Not Received				1105
M16710	1105	ABBV-4083		Whole Blood	1	P1D13	13	0	PRIOR TO DOSE		1	.	ng/mL		Not Received				1105
M16710	1105	ABBV-4083		Whole Blood	1	P1D13	13	0	PRIOR TO DOSE		3	.	ng/mL		Not Received				1105
M16710	1105	ABBV-4083		Whole Blood	1	P1D13	13	0	PRIOR TO DOSE		2	.	ng/mL		Not Received				1105
M16710	1105	ABBV-4083		Whole Blood	1	P1D14	14	0	PRIOR TO DOSE		1	.	ng/mL		Not Received				1105
M16710	1105	ABBV-4083		Whole Blood	1	P1D14	14	0	PRIOR TO DOSE		3	.	ng/mL		Not Received				1105
M16710	1105	ABBV-4083		Whole Blood	1	P1D14	14	0	PRIOR TO DOSE		2	.	ng/mL		Not Received				1105
M16710	1105	ABBV-4083		Whole Blood	1	P1D14	14	0.5	0.5 HR POST DOSE		1	.	ng/mL		Not Received				1105
M16710	1105	ABBV-4083		Whole Blood	1	P1D14	14	0.5	0.5 HR POST DOSE		3	.	ng/mL		Not Received				1105
M16710	1105	ABBV-4083		Whole Blood	1	P1D14	14	0.5	0.5 HR POST DOSE		2	.	ng/mL		Not Received				1105
M16710	1105	ABBV-4083		Whole Blood	1	P1D14	14	1	1 HR POST DOSE		1	.	ng/mL		Not Received				1105
M16710	1105	ABBV-4083		Whole Blood	1	P1D14	14	1	1 HR POST DOSE		3	.	ng/mL		Not Received				1105
M16710	1105	ABBV-4083		Whole Blood	1	P1D14	14	1	1 HR POST DOSE		2	.	ng/mL		Not Received				1105
M16710	1105	ABBV-4083		Whole Blood	1	P1D14	14	1.5	1.5 HRS POST DOSE		1	.	ng/mL		Not Received				1105
M16710	1105	ABBV-4083		Whole Blood	1	P1D14	14	1.5	1.5 HRS POST DOSE		3	.	ng/mL		Not Received				1105
M16710	1105	ABBV-4083		Whole Blood	1	P1D14	14	1.5	1.5 HRS POST DOSE		2	.	ng/mL		Not Received				1105
M16710	1105	ABBV-4083		Whole Blood	1	P1D14	14	2	2 HRS POST DOSE		1	.	ng/mL		Not Received				1105
M16710	1105	ABBV-4083		Whole Blood	1	P1D14	14	2	2 HRS POST DOSE		3	.	ng/mL		Not Received				1105
M16710	1105	ABBV-4083		Whole Blood	1	P1D14	14	2	2 HRS POST DOSE		2	.	ng/mL		Not Received				1105
M16710	1105	ABBV-4083		Whole Blood	1	P1D14	14	3	3 HRS POST DOSE		1	.	ng/mL		Not Received				1105
M16710	1105	ABBV-4083		Whole Blood	1	P1D14	14	3	3 HRS POST DOSE		3	.	ng/mL		Not Received				1105
M16710	1105	ABBV-4083		Whole Blood	1	P1D14	14	3	3 HRS POST DOSE		2	.	ng/mL		Not Received				1105
M16710	1105	ABBV-4083		Whole Blood	1	P1D14	14	4	4 HRS POST DOSE		1	.	ng/mL		Not Received				1105
M16710	1105	ABBV-4083		Whole Blood	1	P1D14	14	4	4 HRS POST DOSE		3	.	ng/mL		Not Received				1105
M16710	1105	ABBV-4083		Whole Blood	1	P1D14	14	4	4 HRS POST DOSE		2	.	ng/mL		Not Received				1105
M16710	1105	ABBV-4083		Whole Blood	1	P1D14	14	5	5 HRS POST DOSE		1	.	ng/mL		Not Received				1105
M16710	1105	ABBV-4083		Whole Blood	1	P1D14	14	5	5 HRS POST DOSE		3	.	ng/mL		Not Received				1105
M16710	1105	ABBV-4083		Whole Blood	1	P1D14	14	5	5 HRS POST DOSE		2	.	ng/mL		Not Received				1105
M16710	1105	ABBV-4083		Whole Blood	1	P1D14	14	6	6 HRS POST DOSE		1	.	ng/mL		Not Received				1105
M16710	1105	ABBV-4083		Whole Blood	1	P1D14	14	6	6 HRS POST DOSE		3	.	ng/mL		Not Received				1105
M16710	1105	ABBV-4083		Whole Blood	1	P1D14	14	6	6 HRS POST DOSE		2	.	ng/mL		Not Received				1105
M16710	1105	ABBV-4083		Whole Blood	1	P1D14	14	8	8 HRS POST DOSE		1	.	ng/mL		Not Received				1105
M16710	1105	ABBV-4083		Whole Blood	1	P1D14	14	8	8 HRS POST DOSE		3	.	ng/mL		Not Received				1105
M16710	1105	ABBV-4083		Whole Blood	1	P1D14	14	8	8 HRS POST DOSE		2	.	ng/mL		Not Received				1105
M16710	1105	ABBV-4083		Whole Blood	1	P1D14	14	12	12 HRS POST DOSE		1	.	ng/mL		Not Received				1105
M16710	1105	ABBV-4083		Whole Blood	1	P1D14	14	12	12 HRS POST DOSE		3	.	ng/mL		Not Received				1105
M16710	1105	ABBV-4083		Whole Blood	1	P1D14	14	12	12 HRS POST DOSE		2	.	ng/mL		Not Received				1105
M16710	1105	ABBV-4083		Whole Blood	1	P1D14	14	15	15 HRS POST DOSE		1	.	ng/mL		Not Received				1105
M16710	1105	ABBV-4083		Whole Blood	1	P1D14	14	15	15 HRS POST DOSE		3	.	ng/mL		Not Received				1105
M16710	1105	ABBV-4083		Whole Blood	1	P1D14	14	15	15 HRS POST DOSE		2	.	ng/mL		Not Received				1105
M16710	1105	ABBV-4083		Whole Blood	1	P1D14	14	24	24 HRS POST DOSE		1	.	ng/mL		Not Received				1105
M16710	1105	ABBV-4083		Whole Blood	1	P1D14	14	24	24 HRS POST DOSE		3	.	ng/mL		Not Received				1105
M16710	1105	ABBV-4083		Whole Blood	1	P1D14	14	24	24 HRS POST DOSE		2	.	ng/mL		Not Received				1105
M16710	1105	ABBV-4083		Whole Blood	1	P1D14	14	30	30 HRS POST DOSE		1	.	ng/mL		Not Received				1105
M16710	1105	ABBV-4083		Whole Blood	1	P1D14	14	30	30 HRS POST DOSE		3	.	ng/mL		Not Received				1105
M16710	1105	ABBV-4083		Whole Blood	1	P1D14	14	30	30 HRS POST DOSE		2	.	ng/mL		Not Received				1105
M16710	1105	ABBV-4083		Whole Blood	1	P1D14	14	36	36 HRS POST DOSE		1	.	ng/mL		Not Received				1105
M16710	1105	ABBV-4083		Whole Blood	1	P1D14	14	36	36 HRS POST DOSE		3	.	ng/mL		Not Received				1105
M16710	1105	ABBV-4083		Whole Blood	1	P1D14	14	36	36 HRS POST DOSE		2	.	ng/mL		Not Received				1105
M16710	1105	ABBV-4083		Whole Blood	2	P2D1	1	0	PRIOR TO DOSE		3	.	ng/mL		Not Received				1105
M16710	1105	ABBV-4083		Whole Blood	2	P2D1	1	0	PRIOR TO DOSE		2	.	ng/mL		Not Received				1105
M16710	1105	ABBV-4083		Whole Blood	2	P2D1	1	0	PRIOR TO DOSE		1	.	ng/mL		Not Received				1105
M16710	1105	ABBV-4083		Whole Blood	2	P2D1	1	0.5	0.5 HR POST DOSE		3	.	ng/mL		Not Received				1105
M16710	1105	ABBV-4083		Whole Blood	2	P2D1	1	0.5	0.5 HR POST DOSE		2	.	ng/mL		Not Received				1105
M16710	1105	ABBV-4083		Whole Blood	2	P2D1	1	0.5	0.5 HR POST DOSE		1	.	ng/mL		Not Received				1105
M16710	1105	ABBV-4083		Whole Blood	2	P2D1	1	1	1 HR POST DOSE		3	.	ng/mL		Not Received				1105
M16710	1105	ABBV-4083		Whole Blood	2	P2D1	1	1	1 HR POST DOSE		2	.	ng/mL		Not Received				1105
M16710	1105	ABBV-4083		Whole Blood	2	P2D1	1	1	1 HR POST DOSE		1	.	ng/mL		Not Received				1105
M16710	1105	ABBV-4083		Whole Blood	2	P2D1	1	1.5	1.5 HRS POST DOSE		3	.	ng/mL		Not Received				1105
M16710	1105	ABBV-4083		Whole Blood	2	P2D1	1	1.5	1.5 HRS POST DOSE		2	.	ng/mL		Not Received				1105
M16710	1105	ABBV-4083		Whole Blood	2	P2D1	1	1.5	1.5 HRS POST DOSE		1	.	ng/mL		Not Received				1105
M16710	1105	ABBV-4083		Whole Blood	2	P2D1	1	2	2 HRS POST DOSE		3	.	ng/mL		Not Received				1105
M16710	1105	ABBV-4083		Whole Blood	2	P2D1	1	2	2 HRS POST DOSE		2	.	ng/mL		Not Received				1105
M16710	1105	ABBV-4083		Whole Blood	2	P2D1	1	2	2 HRS POST DOSE		1	.	ng/mL		Not Received				1105
M16710	1105	ABBV-4083		Whole Blood	2	P2D1	1	3	3 HRS POST DOSE		3	.	ng/mL		Not Received				1105
M16710	1105	ABBV-4083		Whole Blood	2	P2D1	1	3	3 HRS POST DOSE		2	.	ng/mL		Not Received				1105
M16710	1105	ABBV-4083		Whole Blood	2	P2D1	1	3	3 HRS POST DOSE		1	.	ng/mL		Not Received				1105
M16710	1105	ABBV-4083		Whole Blood	2	P2D1	1	4	4 HRS POST DOSE		3	.	ng/mL		Not Received				1105
M16710	1105	ABBV-4083		Whole Blood	2	P2D1	1	4	4 HRS POST DOSE		2	.	ng/mL		Not Received				1105
M16710	1105	ABBV-4083		Whole Blood	2	P2D1	1	4	4 HRS POST DOSE		1	.	ng/mL		Not Received				1105
M16710	1105	ABBV-4083		Whole Blood	2	P2D1	1	5	5 HRS POST DOSE		3	.	ng/mL		Not Received				1105
M16710	1105	ABBV-4083		Whole Blood	2	P2D1	1	5	5 HRS POST DOSE		2	.	ng/mL		Not Received				1105
M16710	1105	ABBV-4083		Whole Blood	2	P2D1	1	5	5 HRS POST DOSE		1	.	ng/mL		Not Received				1105
M16710	1105	ABBV-4083		Whole Blood	2	P2D1	1	6	6 HRS POST DOSE		3	.	ng/mL		Not Received				1105
M16710	1105	ABBV-4083		Whole Blood	2	P2D1	1	6	6 HRS POST DOSE		2	.	ng/mL		Not Received				1105
M16710	1105	ABBV-4083		Whole Blood	2	P2D1	1	6	6 HRS POST DOSE		1	.	ng/mL		Not Received				1105
M16710	1105	ABBV-4083		Whole Blood	2	P2D1	1	8	8 HRS POST DOSE		3	.	ng/mL		Not Received				1105
M16710	1105	ABBV-4083		Whole Blood	2	P2D1	1	8	8 HRS POST DOSE		2	.	ng/mL		Not Received				1105
M16710	1105	ABBV-4083		Whole Blood	2	P2D1	1	8	8 HRS POST DOSE		1	.	ng/mL		Not Received				1105
M16710	1105	ABBV-4083		Whole Blood	2	P2D1	1	12	12 HRS POST DOSE		3	.	ng/mL		Not Received				1105
M16710	1105	ABBV-4083		Whole Blood	2	P2D1	1	12	12 HRS POST DOSE		2	.	ng/mL		Not Received				1105
M16710	1105	ABBV-4083		Whole Blood	2	P2D1	1	12	12 HRS POST DOSE		1	.	ng/mL		Not Received				1105
M16710	1105	ABBV-4083		Whole Blood	2	P2D1	1	15	15 HRS POST DOSE		3	.	ng/mL		Not Received				1105
M16710	1105	ABBV-4083		Whole Blood	2	P2D1	1	15	15 HRS POST DOSE		2	.	ng/mL		Not Received				1105
M16710	1105	ABBV-4083		Whole Blood	2	P2D1	1	15	15 HRS POST DOSE		1	.	ng/mL		Not Received				1105
M16710	1105	ABBV-4083		Whole Blood	2	P2D1	1	24	24 HRS POST DOSE		3	.	ng/mL		Not Received				1105
M16710	1105	ABBV-4083		Whole Blood	2	P2D1	1	24	24 HRS POST DOSE		2	.	ng/mL		Not Received				1105
M16710	1105	ABBV-4083		Whole Blood	2	P2D1	1	24	24 HRS POST DOSE		1	.	ng/mL		Not Received				1105
M16710	1105	ABBV-4083		Whole Blood	2	P2D1	1	30	30 HRS POST DOSE		3	.	ng/mL		Not Received				1105
M16710	1105	ABBV-4083		Whole Blood	2	P2D1	1	30	30 HRS POST DOSE		2	.	ng/mL		Not Received				1105
M16710	1105	ABBV-4083		Whole Blood	2	P2D1	1	30	30 HRS POST DOSE		1	.	ng/mL		Not Received				1105
M16710	1105	ABBV-4083		Whole Blood	2	P2D1	1	36	36 HRS POST DOSE		3	.	ng/mL		Not Received				1105
M16710	1105	ABBV-4083		Whole Blood	2	P2D1	1	36	36 HRS POST DOSE		2	.	ng/mL		Not Received				1105
M16710	1105	ABBV-4083		Whole Blood	2	P2D1	1	36	36 HRS POST DOSE		1	.	ng/mL		Not Received				1105
M16710	1105	ABBV-4083		Whole Blood	2	P2D1	1	48	48 HRS POST DOSE		3	.	ng/mL		Not Received				1105
M16710	1105	ABBV-4083		Whole Blood	2	P2D1	1	48	48 HRS POST DOSE		2	.	ng/mL		Not Received				1105
M16710	1105	ABBV-4083		Whole Blood	2	P2D1	1	48	48 HRS POST DOSE		1	.	ng/mL		Not Received				1105
M16710	1105	ABBV-4083		Whole Blood	2	P2D1	1	60	60 HRS POST DOSE		3	.	ng/mL		Not Received				1105
M16710	1105	ABBV-4083		Whole Blood	2	P2D1	1	60	60 HRS POST DOSE		2	.	ng/mL		Not Received				1105
M16710	1105	ABBV-4083		Whole Blood	2	P2D1	1	60	60 HRS POST DOSE		1	.	ng/mL		Not Received				1105
M16710	1105	ABBV-4083		Whole Blood	2	P2D1	1	72	72 HRS POST DOSE		3	.	ng/mL		Not Received				1105
M16710	1105	ABBV-4083		Whole Blood	2	P2D1	1	72	72 HRS POST DOSE		2	.	ng/mL		Not Received				1105
M16710	1105	ABBV-4083		Whole Blood	2	P2D1	1	72	72 HRS POST DOSE		1	.	ng/mL		Not Received				1105
M16710	1105	ABBV-4083		Whole Blood	999	PD	999	0	PREMATURE DISCONTINUATION		3	.	ng/mL		Not Received				1105
M16710	1105	ABBV-4083		Whole Blood	999	PD	999	0	PREMATURE DISCONTINUATION		2	.	ng/mL		Not Received				1105
M16710	1105	ABBV-4083		Whole Blood	999	PD	999	0	PREMATURE DISCONTINUATION		1	.	ng/mL		Not Received				1105
M16710	1106	ABBV-4083		Whole Blood	1	P1D1	1	0	PRIOR TO DOSE		3	.	ng/mL		OK	20-Dec-2017		V00C62P3	1106
M16710	1106	ABBV-4083		Whole Blood	1	P1D1	1	0	PRIOR TO DOSE		2	.	ng/mL		OK	20-Dec-2017		V00C62P2	1106
M16710	1106	ABBV-4083	40	Whole Blood	1	P1D1	1	0	PRIOR TO DOSE		1	0.00	ng/mL	1ng/mL	OK	20-Dec-2017	21-Dec-2017	V00C62P1	1106
M16710	1106	ABBV-4083		Whole Blood	1	P1D1	1	0.5	0.5 HR POST DOSE		3	.	ng/mL		OK	20-Dec-2017		V00C6323	1106
M16710	1106	ABBV-4083		Whole Blood	1	P1D1	1	0.5	0.5 HR POST DOSE		2	.	ng/mL		OK	20-Dec-2017		V00C6322	1106
M16710	1106	ABBV-4083	40	Whole Blood	1	P1D1	1	0.5	0.5 HR POST DOSE		1	0.00	ng/mL	1ng/mL	OK	20-Dec-2017	21-Dec-2017	V00C6321	1106
M16710	1106	ABBV-4083		Whole Blood	1	P1D1	1	1	1 HR POST DOSE		3	.	ng/mL		OK	20-Dec-2017		V00C63A3	1106
M16710	1106	ABBV-4083		Whole Blood	1	P1D1	1	1	1 HR POST DOSE		2	.	ng/mL		OK	20-Dec-2017		V00C63A2	1106
M16710	1106	ABBV-4083	40	Whole Blood	1	P1D1	1	1	1 HR POST DOSE		1	2.10	ng/mL	1ng/mL	OK	20-Dec-2017	21-Dec-2017	V00C63A1	1106
M16710	1106	ABBV-4083		Whole Blood	1	P1D1	1	1.5	1.5 HRS POST DOSE		3	.	ng/mL		OK	20-Dec-2017		V00C63I3	1106
M16710	1106	ABBV-4083		Whole Blood	1	P1D1	1	1.5	1.5 HRS POST DOSE		2	.	ng/mL		OK	20-Dec-2017		V00C63I2	1106
M16710	1106	ABBV-4083	40	Whole Blood	1	P1D1	1	1.5	1.5 HRS POST DOSE		1	2.34	ng/mL	1ng/mL	OK	20-Dec-2017	21-Dec-2017	V00C63I1	1106
M16710	1106	ABBV-4083		Whole Blood	1	P1D1	1	2	2 HRS POST DOSE		3	.	ng/mL		OK	20-Dec-2017		V00C63S3	1106
M16710	1106	ABBV-4083		Whole Blood	1	P1D1	1	2	2 HRS POST DOSE		2	.	ng/mL		OK	20-Dec-2017		V00C63S2	1106
M16710	1106	ABBV-4083	40	Whole Blood	1	P1D1	1	2	2 HRS POST DOSE		1	1.35	ng/mL	1ng/mL	OK	20-Dec-2017	21-Dec-2017	V00C63S1	1106
M16710	1106	ABBV-4083		Whole Blood	1	P1D1	1	3	3 HRS POST DOSE		3	.	ng/mL		OK	20-Dec-2017		V00C6463	1106
M16710	1106	ABBV-4083		Whole Blood	1	P1D1	1	3	3 HRS POST DOSE		2	.	ng/mL		OK	20-Dec-2017		V00C6462	1106
M16710	1106	ABBV-4083	40	Whole Blood	1	P1D1	1	3	3 HRS POST DOSE		1	0.00	ng/mL	1ng/mL	OK	20-Dec-2017	21-Dec-2017	V00C6461	1106
M16710	1106	ABBV-4083		Whole Blood	1	P1D1	1	4	4 HRS POST DOSE		3	.	ng/mL		OK	20-Dec-2017		V00C64E3	1106
M16710	1106	ABBV-4083		Whole Blood	1	P1D1	1	4	4 HRS POST DOSE		2	.	ng/mL		OK	20-Dec-2017		V00C64E2	1106
M16710	1106	ABBV-4083	40	Whole Blood	1	P1D1	1	4	4 HRS POST DOSE		1	0.00	ng/mL	1ng/mL	OK	20-Dec-2017	21-Dec-2017	V00C64E1	1106
M16710	1106	ABBV-4083		Whole Blood	1	P1D1	1	5	5 HRS POST DOSE		3	.	ng/mL		OK	20-Dec-2017		V00C64M3	1106
M16710	1106	ABBV-4083		Whole Blood	1	P1D1	1	5	5 HRS POST DOSE		2	.	ng/mL		OK	20-Dec-2017		V00C64M2	1106
M16710	1106	ABBV-4083	40	Whole Blood	1	P1D1	1	5	5 HRS POST DOSE		1	0.00	ng/mL	1ng/mL	OK	20-Dec-2017	21-Dec-2017	V00C64M1	1106
M16710	1106	ABBV-4083		Whole Blood	1	P1D1	1	6	6 HRS POST DOSE		3	.	ng/mL		OK	20-Dec-2017		V00C64U3	1106
M16710	1106	ABBV-4083		Whole Blood	1	P1D1	1	6	6 HRS POST DOSE		2	.	ng/mL		OK	20-Dec-2017		V00C64U2	1106
M16710	1106	ABBV-4083	40	Whole Blood	1	P1D1	1	6	6 HRS POST DOSE		1	0.00	ng/mL	1ng/mL	OK	20-Dec-2017	21-Dec-2017	V00C64U1	1106
M16710	1106	ABBV-4083		Whole Blood	1	P1D1	1	8	8 HRS POST DOSE		3	.	ng/mL		OK	20-Dec-2017		V00C6543	1106
M16710	1106	ABBV-4083		Whole Blood	1	P1D1	1	8	8 HRS POST DOSE		2	.	ng/mL		OK	20-Dec-2017		V00C6542	1106
M16710	1106	ABBV-4083	40	Whole Blood	1	P1D1	1	8	8 HRS POST DOSE		1	0.00	ng/mL	1ng/mL	OK	20-Dec-2017	21-Dec-2017	V00C6541	1106
M16710	1106	ABBV-4083		Whole Blood	1	P1D1	1	12	12 HRS POST DOSE		3	.	ng/mL		OK	20-Dec-2017		V00C65I3	1106
M16710	1106	ABBV-4083		Whole Blood	1	P1D1	1	12	12 HRS POST DOSE		2	.	ng/mL		OK	20-Dec-2017		V00C65I2	1106
M16710	1106	ABBV-4083	40	Whole Blood	1	P1D1	1	12	12 HRS POST DOSE		1	0.00	ng/mL	1ng/mL	OK	20-Dec-2017	21-Dec-2017	V00C65I1	1106
M16710	1106	ABBV-4083		Whole Blood	1	P1D1	1	15	15 HRS POST DOSE		3	.	ng/mL		OK	20-Dec-2017		V00C65Q3	1106
M16710	1106	ABBV-4083		Whole Blood	1	P1D1	1	15	15 HRS POST DOSE		2	.	ng/mL		OK	20-Dec-2017		V00C65Q2	1106
M16710	1106	ABBV-4083	40	Whole Blood	1	P1D1	1	15	15 HRS POST DOSE		1	0.00	ng/mL	1ng/mL	OK	20-Dec-2017	21-Dec-2017	V00C65Q1	1106
M16710	1106	ABBV-4083		Whole Blood	1	P1D1	1	24	24 HRS POST DOSE		3	.	ng/mL		OK	20-Dec-2017		V00C6603	1106
M16710	1106	ABBV-4083		Whole Blood	1	P1D1	1	24	24 HRS POST DOSE		2	.	ng/mL		OK	20-Dec-2017		V00C6602	1106
M16710	1106	ABBV-4083	40	Whole Blood	1	P1D1	1	24	24 HRS POST DOSE		1	0.00	ng/mL	1ng/mL	OK	20-Dec-2017	21-Dec-2017	V00C6601	1106
M16710	1106	ABBV-4083		Whole Blood	1	P1D1	1	30	30 HRS POST DOSE		3	.	ng/mL		OK	20-Dec-2017		V00C66E3	1106
M16710	1106	ABBV-4083		Whole Blood	1	P1D1	1	30	30 HRS POST DOSE		2	.	ng/mL		OK	20-Dec-2017		V00C66E2	1106
M16710	1106	ABBV-4083	40	Whole Blood	1	P1D1	1	30	30 HRS POST DOSE		1	0.00	ng/mL	1ng/mL	OK	20-Dec-2017	21-Dec-2017	V00C66E1	1106
M16710	1106	ABBV-4083		Whole Blood	1	P1D1	1	36	36 HRS POST DOSE		3	.	ng/mL		OK	20-Dec-2017		V00C66M3	1106
M16710	1106	ABBV-4083		Whole Blood	1	P1D1	1	36	36 HRS POST DOSE		2	.	ng/mL		OK	20-Dec-2017		V00C66M2	1106
M16710	1106	ABBV-4083	40	Whole Blood	1	P1D1	1	36	36 HRS POST DOSE		1	0.00	ng/mL	1ng/mL	OK	20-Dec-2017	21-Dec-2017	V00C66M1	1106
M16710	1106	ABBV-4083		Whole Blood	1	P1D3	3	0	PRIOR TO DOSE		3	.	ng/mL		Not Received				1106
M16710	1106	ABBV-4083		Whole Blood	1	P1D3	3	0	PRIOR TO DOSE		2	.	ng/mL		Not Received				1106
M16710	1106	ABBV-4083		Whole Blood	1	P1D1	1	48	48 HRS POST DOSE		3	.	ng/mL		OK	20-Dec-2017		V00C66U3	1106
M16710	1106	ABBV-4083		Whole Blood	1	P1D1	1	48	48 HRS POST DOSE		2	.	ng/mL		OK	20-Dec-2017		V00C66U2	1106
M16710	1106	ABBV-4083	40	Whole Blood	1	P1D1	1	48	48 HRS POST DOSE		1	0.00	ng/mL	1ng/mL	OK	20-Dec-2017	21-Dec-2017	V00C66U1	1106
M16710	1106	ABBV-4083		Whole Blood	1	P1D3	3	0	PRIOR TO DOSE		1	.	ng/mL		Not Received				1106
M16710	1106	ABBV-4083		Whole Blood	1	P1D1	1	60	60 HRS POST DOSE		3	.	ng/mL		OK	26-Dec-2017		V00C6723	1106
M16710	1106	ABBV-4083		Whole Blood	1	P1D1	1	60	60 HRS POST DOSE		2	.	ng/mL		OK	26-Dec-2017		V00C6722	1106
M16710	1106	ABBV-4083	40	Whole Blood	1	P1D1	1	60	60 HRS POST DOSE		1	0.00	ng/mL	1ng/mL	OK	26-Dec-2017	19-Jan-2018	V00C6721	1106
M16710	1106	ABBV-4083		Whole Blood	1	P1D4	4	0	PRIOR TO DOSE		3	.	ng/mL		Not Received				1106
M16710	1106	ABBV-4083		Whole Blood	1	P1D4	4	0	PRIOR TO DOSE		2	.	ng/mL		Not Received				1106
M16710	1106	ABBV-4083		Whole Blood	1	P1D1	1	72	72 HRS POST DOSE		3	.	ng/mL		OK	26-Dec-2017		V00C67A3	1106
M16710	1106	ABBV-4083		Whole Blood	1	P1D1	1	72	72 HRS POST DOSE		2	.	ng/mL		OK	26-Dec-2017		V00C67A2	1106
M16710	1106	ABBV-4083	40	Whole Blood	1	P1D1	1	72	72 HRS POST DOSE		1	0.00	ng/mL	1ng/mL	OK	26-Dec-2017	19-Jan-2018	V00C67A1	1106
M16710	1106	ABBV-4083		Whole Blood	1	P1D4	4	0	PRIOR TO DOSE		1	.	ng/mL		Not Received				1106
M16710	1106	ABBV-4083		Whole Blood	1	P1D5	5	0	PRIOR TO DOSE		3	.	ng/mL		Not Received				1106
M16710	1106	ABBV-4083		Whole Blood	1	P1D5	5	0	PRIOR TO DOSE		2	.	ng/mL		Not Received				1106
M16710	1106	ABBV-4083		Whole Blood	1	P1D5	5	0	PRIOR TO DOSE		1	.	ng/mL		Not Received				1106
M16710	1106	ABBV-4083		Whole Blood	1	P1D6	6	0	PRIOR TO DOSE		3	.	ng/mL		Not Received				1106
M16710	1106	ABBV-4083		Whole Blood	1	P1D6	6	0	PRIOR TO DOSE		2	.	ng/mL		Not Received				1106
M16710	1106	ABBV-4083		Whole Blood	1	P1D6	6	0	PRIOR TO DOSE		1	.	ng/mL		Not Received				1106
M16710	1106	ABBV-4083		Whole Blood	1	P1D7	7	0	PRIOR TO DOSE		3	.	ng/mL		Not Received				1106
M16710	1106	ABBV-4083		Whole Blood	1	P1D7	7	0	PRIOR TO DOSE		2	.	ng/mL		Not Received				1106
M16710	1106	ABBV-4083		Whole Blood	1	P1D7	7	0	PRIOR TO DOSE		1	.	ng/mL		Not Received				1106
M16710	1106	ABBV-4083		Whole Blood	1	P1D7	7	0.5	0.5 HR POST DOSE		3	.	ng/mL		Not Received				1106
M16710	1106	ABBV-4083		Whole Blood	1	P1D7	7	0.5	0.5 HR POST DOSE		2	.	ng/mL		Not Received				1106
M16710	1106	ABBV-4083		Whole Blood	1	P1D7	7	0.5	0.5 HR POST DOSE		1	.	ng/mL		Not Received				1106
M16710	1106	ABBV-4083		Whole Blood	1	P1D7	7	1	1 HR POST DOSE		3	.	ng/mL		Not Received				1106
M16710	1106	ABBV-4083		Whole Blood	1	P1D7	7	1	1 HR POST DOSE		2	.	ng/mL		Not Received				1106
M16710	1106	ABBV-4083		Whole Blood	1	P1D7	7	1	1 HR POST DOSE		1	.	ng/mL		Not Received				1106
M16710	1106	ABBV-4083		Whole Blood	1	P1D7	7	1.5	1.5 HRS POST DOSE		3	.	ng/mL		Not Received				1106
M16710	1106	ABBV-4083		Whole Blood	1	P1D7	7	1.5	1.5 HRS POST DOSE		2	.	ng/mL		Not Received				1106
M16710	1106	ABBV-4083		Whole Blood	1	P1D7	7	1.5	1.5 HRS POST DOSE		1	.	ng/mL		Not Received				1106
M16710	1106	ABBV-4083		Whole Blood	1	P1D7	7	2	2 HRS POST DOSE		3	.	ng/mL		Not Received				1106
M16710	1106	ABBV-4083		Whole Blood	1	P1D7	7	2	2 HRS POST DOSE		2	.	ng/mL		Not Received				1106
M16710	1106	ABBV-4083		Whole Blood	1	P1D7	7	2	2 HRS POST DOSE		1	.	ng/mL		Not Received				1106
M16710	1106	ABBV-4083		Whole Blood	1	P1D7	7	3	3 HRS POST DOSE		3	.	ng/mL		Not Received				1106
M16710	1106	ABBV-4083		Whole Blood	1	P1D7	7	3	3 HRS POST DOSE		2	.	ng/mL		Not Received				1106
M16710	1106	ABBV-4083		Whole Blood	1	P1D7	7	3	3 HRS POST DOSE		1	.	ng/mL		Not Received				1106
M16710	1106	ABBV-4083		Whole Blood	1	P1D7	7	4	4 HRS POST DOSE		3	.	ng/mL		Not Received				1106
M16710	1106	ABBV-4083		Whole Blood	1	P1D7	7	4	4 HRS POST DOSE		2	.	ng/mL		Not Received				1106
M16710	1106	ABBV-4083		Whole Blood	1	P1D7	7	4	4 HRS POST DOSE		1	.	ng/mL		Not Received				1106
M16710	1106	ABBV-4083		Whole Blood	1	P1D7	7	5	5 HRS POST DOSE		3	.	ng/mL		Not Received				1106
M16710	1106	ABBV-4083		Whole Blood	1	P1D7	7	5	5 HRS POST DOSE		2	.	ng/mL		Not Received				1106
M16710	1106	ABBV-4083		Whole Blood	1	P1D7	7	5	5 HRS POST DOSE		1	.	ng/mL		Not Received				1106
M16710	1106	ABBV-4083		Whole Blood	1	P1D7	7	6	6 HRS POST DOSE		3	.	ng/mL		Not Received				1106
M16710	1106	ABBV-4083		Whole Blood	1	P1D7	7	6	6 HRS POST DOSE		2	.	ng/mL		Not Received				1106
M16710	1106	ABBV-4083		Whole Blood	1	P1D7	7	6	6 HRS POST DOSE		1	.	ng/mL		Not Received				1106
M16710	1106	ABBV-4083		Whole Blood	1	P1D7	7	8	8 HRS POST DOSE		3	.	ng/mL		Not Received				1106
M16710	1106	ABBV-4083		Whole Blood	1	P1D7	7	8	8 HRS POST DOSE		2	.	ng/mL		Not Received				1106
M16710	1106	ABBV-4083		Whole Blood	1	P1D7	7	8	8 HRS POST DOSE		1	.	ng/mL		Not Received				1106
M16710	1106	ABBV-4083		Whole Blood	1	P1D7	7	12	12 HRS POST DOSE		3	.	ng/mL		Not Received				1106
M16710	1106	ABBV-4083		Whole Blood	1	P1D7	7	12	12 HRS POST DOSE		2	.	ng/mL		Not Received				1106
M16710	1106	ABBV-4083		Whole Blood	1	P1D7	7	12	12 HRS POST DOSE		1	.	ng/mL		Not Received				1106
M16710	1106	ABBV-4083		Whole Blood	1	P1D7	7	15	15 HRS POST DOSE		3	.	ng/mL		Not Received				1106
M16710	1106	ABBV-4083		Whole Blood	1	P1D7	7	15	15 HRS POST DOSE		2	.	ng/mL		Not Received				1106
M16710	1106	ABBV-4083		Whole Blood	1	P1D7	7	15	15 HRS POST DOSE		1	.	ng/mL		Not Received				1106
M16710	1106	ABBV-4083		Whole Blood	1	P1D7	7	24	24 HRS POST DOSE		3	.	ng/mL		Not Received				1106
M16710	1106	ABBV-4083		Whole Blood	1	P1D7	7	24	24 HRS POST DOSE		2	.	ng/mL		Not Received				1106
M16710	1106	ABBV-4083		Whole Blood	1	P1D7	7	24	24 HRS POST DOSE		1	.	ng/mL		Not Received				1106
M16710	1106	ABBV-4083		Whole Blood	1	P1D7	7	30	30 HRS POST DOSE		3	.	ng/mL		Not Received				1106
M16710	1106	ABBV-4083		Whole Blood	1	P1D7	7	30	30 HRS POST DOSE		2	.	ng/mL		Not Received				1106
M16710	1106	ABBV-4083		Whole Blood	1	P1D7	7	30	30 HRS POST DOSE		1	.	ng/mL		Not Received				1106
M16710	1106	ABBV-4083		Whole Blood	1	P1D7	7	36	36 HRS POST DOSE		1	.	ng/mL		Not Received				1106
M16710	1106	ABBV-4083		Whole Blood	1	P1D7	7	36	36 HRS POST DOSE		3	.	ng/mL		Not Received				1106
M16710	1106	ABBV-4083		Whole Blood	1	P1D7	7	36	36 HRS POST DOSE		2	.	ng/mL		Not Received				1106
M16710	1106	ABBV-4083		Whole Blood	1	P1D11	11	0	PRIOR TO DOSE		1	.	ng/mL		Not Received				1106
M16710	1106	ABBV-4083		Whole Blood	1	P1D11	11	0	PRIOR TO DOSE		3	.	ng/mL		Not Received				1106
M16710	1106	ABBV-4083		Whole Blood	1	P1D11	11	0	PRIOR TO DOSE		2	.	ng/mL		Not Received				1106
M16710	1106	ABBV-4083		Whole Blood	1	P1D12	12	0	PRIOR TO DOSE		1	.	ng/mL		Not Received				1106
M16710	1106	ABBV-4083		Whole Blood	1	P1D12	12	0	PRIOR TO DOSE		3	.	ng/mL		Not Received				1106
M16710	1106	ABBV-4083		Whole Blood	1	P1D12	12	0	PRIOR TO DOSE		2	.	ng/mL		Not Received				1106
M16710	1106	ABBV-4083		Whole Blood	1	P1D13	13	0	PRIOR TO DOSE		1	.	ng/mL		Not Received				1106
M16710	1106	ABBV-4083		Whole Blood	1	P1D13	13	0	PRIOR TO DOSE		3	.	ng/mL		Not Received				1106
M16710	1106	ABBV-4083		Whole Blood	1	P1D13	13	0	PRIOR TO DOSE		2	.	ng/mL		Not Received				1106
M16710	1106	ABBV-4083		Whole Blood	1	P1D14	14	0	PRIOR TO DOSE		1	.	ng/mL		Not Received				1106
M16710	1106	ABBV-4083		Whole Blood	1	P1D14	14	0	PRIOR TO DOSE		3	.	ng/mL		Not Received				1106
M16710	1106	ABBV-4083		Whole Blood	1	P1D14	14	0	PRIOR TO DOSE		2	.	ng/mL		Not Received				1106
M16710	1106	ABBV-4083		Whole Blood	1	P1D14	14	0.5	0.5 HR POST DOSE		1	.	ng/mL		Not Received				1106
M16710	1106	ABBV-4083		Whole Blood	1	P1D14	14	0.5	0.5 HR POST DOSE		3	.	ng/mL		Not Received				1106
M16710	1106	ABBV-4083		Whole Blood	1	P1D14	14	0.5	0.5 HR POST DOSE		2	.	ng/mL		Not Received				1106
M16710	1106	ABBV-4083		Whole Blood	1	P1D14	14	1	1 HR POST DOSE		1	.	ng/mL		Not Received				1106
M16710	1106	ABBV-4083		Whole Blood	1	P1D14	14	1	1 HR POST DOSE		3	.	ng/mL		Not Received				1106
M16710	1106	ABBV-4083		Whole Blood	1	P1D14	14	1	1 HR POST DOSE		2	.	ng/mL		Not Received				1106
M16710	1106	ABBV-4083		Whole Blood	1	P1D14	14	1.5	1.5 HRS POST DOSE		1	.	ng/mL		Not Received				1106
M16710	1106	ABBV-4083		Whole Blood	1	P1D14	14	1.5	1.5 HRS POST DOSE		3	.	ng/mL		Not Received				1106
M16710	1106	ABBV-4083		Whole Blood	1	P1D14	14	1.5	1.5 HRS POST DOSE		2	.	ng/mL		Not Received				1106
M16710	1106	ABBV-4083		Whole Blood	1	P1D14	14	2	2 HRS POST DOSE		1	.	ng/mL		Not Received				1106
M16710	1106	ABBV-4083		Whole Blood	1	P1D14	14	2	2 HRS POST DOSE		3	.	ng/mL		Not Received				1106
M16710	1106	ABBV-4083		Whole Blood	1	P1D14	14	2	2 HRS POST DOSE		2	.	ng/mL		Not Received				1106
M16710	1106	ABBV-4083		Whole Blood	1	P1D14	14	3	3 HRS POST DOSE		1	.	ng/mL		Not Received				1106
M16710	1106	ABBV-4083		Whole Blood	1	P1D14	14	3	3 HRS POST DOSE		3	.	ng/mL		Not Received				1106
M16710	1106	ABBV-4083		Whole Blood	1	P1D14	14	3	3 HRS POST DOSE		2	.	ng/mL		Not Received				1106
M16710	1106	ABBV-4083		Whole Blood	1	P1D14	14	4	4 HRS POST DOSE		1	.	ng/mL		Not Received				1106
M16710	1106	ABBV-4083		Whole Blood	1	P1D14	14	4	4 HRS POST DOSE		3	.	ng/mL		Not Received				1106
M16710	1106	ABBV-4083		Whole Blood	1	P1D14	14	4	4 HRS POST DOSE		2	.	ng/mL		Not Received				1106
M16710	1106	ABBV-4083		Whole Blood	1	P1D14	14	5	5 HRS POST DOSE		1	.	ng/mL		Not Received				1106
M16710	1106	ABBV-4083		Whole Blood	1	P1D14	14	5	5 HRS POST DOSE		3	.	ng/mL		Not Received				1106
M16710	1106	ABBV-4083		Whole Blood	1	P1D14	14	5	5 HRS POST DOSE		2	.	ng/mL		Not Received				1106
M16710	1106	ABBV-4083		Whole Blood	1	P1D14	14	6	6 HRS POST DOSE		1	.	ng/mL		Not Received				1106
M16710	1106	ABBV-4083		Whole Blood	1	P1D14	14	6	6 HRS POST DOSE		3	.	ng/mL		Not Received				1106
M16710	1106	ABBV-4083		Whole Blood	1	P1D14	14	6	6 HRS POST DOSE		2	.	ng/mL		Not Received				1106
M16710	1106	ABBV-4083		Whole Blood	1	P1D14	14	8	8 HRS POST DOSE		1	.	ng/mL		Not Received				1106
M16710	1106	ABBV-4083		Whole Blood	1	P1D14	14	8	8 HRS POST DOSE		3	.	ng/mL		Not Received				1106
M16710	1106	ABBV-4083		Whole Blood	1	P1D14	14	8	8 HRS POST DOSE		2	.	ng/mL		Not Received				1106
M16710	1106	ABBV-4083		Whole Blood	1	P1D14	14	12	12 HRS POST DOSE		1	.	ng/mL		Not Received				1106
M16710	1106	ABBV-4083		Whole Blood	1	P1D14	14	12	12 HRS POST DOSE		3	.	ng/mL		Not Received				1106
M16710	1106	ABBV-4083		Whole Blood	1	P1D14	14	12	12 HRS POST DOSE		2	.	ng/mL		Not Received				1106
M16710	1106	ABBV-4083		Whole Blood	1	P1D14	14	15	15 HRS POST DOSE		1	.	ng/mL		Not Received				1106
M16710	1106	ABBV-4083		Whole Blood	1	P1D14	14	15	15 HRS POST DOSE		3	.	ng/mL		Not Received				1106
M16710	1106	ABBV-4083		Whole Blood	1	P1D14	14	15	15 HRS POST DOSE		2	.	ng/mL		Not Received				1106
M16710	1106	ABBV-4083		Whole Blood	1	P1D14	14	24	24 HRS POST DOSE		1	.	ng/mL		Not Received				1106
M16710	1106	ABBV-4083		Whole Blood	1	P1D14	14	24	24 HRS POST DOSE		3	.	ng/mL		Not Received				1106
M16710	1106	ABBV-4083		Whole Blood	1	P1D14	14	24	24 HRS POST DOSE		2	.	ng/mL		Not Received				1106
M16710	1106	ABBV-4083		Whole Blood	1	P1D14	14	30	30 HRS POST DOSE		1	.	ng/mL		Not Received				1106
M16710	1106	ABBV-4083		Whole Blood	1	P1D14	14	30	30 HRS POST DOSE		3	.	ng/mL		Not Received				1106
M16710	1106	ABBV-4083		Whole Blood	1	P1D14	14	30	30 HRS POST DOSE		2	.	ng/mL		Not Received				1106
M16710	1106	ABBV-4083		Whole Blood	1	P1D14	14	36	36 HRS POST DOSE		1	.	ng/mL		Not Received				1106
M16710	1106	ABBV-4083		Whole Blood	1	P1D14	14	36	36 HRS POST DOSE		3	.	ng/mL		Not Received				1106
M16710	1106	ABBV-4083		Whole Blood	1	P1D14	14	36	36 HRS POST DOSE		2	.	ng/mL		Not Received				1106
M16710	1106	ABBV-4083		Whole Blood	2	P2D1	1	0	PRIOR TO DOSE		3	.	ng/mL		Not Received				1106
M16710	1106	ABBV-4083		Whole Blood	2	P2D1	1	0	PRIOR TO DOSE		2	.	ng/mL		Not Received				1106
M16710	1106	ABBV-4083		Whole Blood	2	P2D1	1	0	PRIOR TO DOSE		1	.	ng/mL		Not Received				1106
M16710	1106	ABBV-4083		Whole Blood	2	P2D1	1	0.5	0.5 HR POST DOSE		3	.	ng/mL		Not Received				1106
M16710	1106	ABBV-4083		Whole Blood	2	P2D1	1	0.5	0.5 HR POST DOSE		2	.	ng/mL		Not Received				1106
M16710	1106	ABBV-4083		Whole Blood	2	P2D1	1	0.5	0.5 HR POST DOSE		1	.	ng/mL		Not Received				1106
M16710	1106	ABBV-4083		Whole Blood	2	P2D1	1	1	1 HR POST DOSE		3	.	ng/mL		Not Received				1106
M16710	1106	ABBV-4083		Whole Blood	2	P2D1	1	1	1 HR POST DOSE		2	.	ng/mL		Not Received				1106
M16710	1106	ABBV-4083		Whole Blood	2	P2D1	1	1	1 HR POST DOSE		1	.	ng/mL		Not Received				1106
M16710	1106	ABBV-4083		Whole Blood	2	P2D1	1	1.5	1.5 HRS POST DOSE		3	.	ng/mL		Not Received				1106
M16710	1106	ABBV-4083		Whole Blood	2	P2D1	1	1.5	1.5 HRS POST DOSE		2	.	ng/mL		Not Received				1106
M16710	1106	ABBV-4083		Whole Blood	2	P2D1	1	1.5	1.5 HRS POST DOSE		1	.	ng/mL		Not Received				1106
M16710	1106	ABBV-4083		Whole Blood	2	P2D1	1	2	2 HRS POST DOSE		3	.	ng/mL		Not Received				1106
M16710	1106	ABBV-4083		Whole Blood	2	P2D1	1	2	2 HRS POST DOSE		2	.	ng/mL		Not Received				1106
M16710	1106	ABBV-4083		Whole Blood	2	P2D1	1	2	2 HRS POST DOSE		1	.	ng/mL		Not Received				1106
M16710	1106	ABBV-4083		Whole Blood	2	P2D1	1	3	3 HRS POST DOSE		3	.	ng/mL		Not Received				1106
M16710	1106	ABBV-4083		Whole Blood	2	P2D1	1	3	3 HRS POST DOSE		2	.	ng/mL		Not Received				1106
M16710	1106	ABBV-4083		Whole Blood	2	P2D1	1	3	3 HRS POST DOSE		1	.	ng/mL		Not Received				1106
M16710	1106	ABBV-4083		Whole Blood	2	P2D1	1	4	4 HRS POST DOSE		3	.	ng/mL		Not Received				1106
M16710	1106	ABBV-4083		Whole Blood	2	P2D1	1	4	4 HRS POST DOSE		2	.	ng/mL		Not Received				1106
M16710	1106	ABBV-4083		Whole Blood	2	P2D1	1	4	4 HRS POST DOSE		1	.	ng/mL		Not Received				1106
M16710	1106	ABBV-4083		Whole Blood	2	P2D1	1	5	5 HRS POST DOSE		3	.	ng/mL		Not Received				1106
M16710	1106	ABBV-4083		Whole Blood	2	P2D1	1	5	5 HRS POST DOSE		2	.	ng/mL		Not Received				1106
M16710	1106	ABBV-4083		Whole Blood	2	P2D1	1	5	5 HRS POST DOSE		1	.	ng/mL		Not Received				1106
M16710	1106	ABBV-4083		Whole Blood	2	P2D1	1	6	6 HRS POST DOSE		3	.	ng/mL		Not Received				1106
M16710	1106	ABBV-4083		Whole Blood	2	P2D1	1	6	6 HRS POST DOSE		2	.	ng/mL		Not Received				1106
M16710	1106	ABBV-4083		Whole Blood	2	P2D1	1	6	6 HRS POST DOSE		1	.	ng/mL		Not Received				1106
M16710	1106	ABBV-4083		Whole Blood	2	P2D1	1	8	8 HRS POST DOSE		3	.	ng/mL		Not Received				1106
M16710	1106	ABBV-4083		Whole Blood	2	P2D1	1	8	8 HRS POST DOSE		2	.	ng/mL		Not Received				1106
M16710	1106	ABBV-4083		Whole Blood	2	P2D1	1	8	8 HRS POST DOSE		1	.	ng/mL		Not Received				1106
M16710	1106	ABBV-4083		Whole Blood	2	P2D1	1	12	12 HRS POST DOSE		3	.	ng/mL		Not Received				1106
M16710	1106	ABBV-4083		Whole Blood	2	P2D1	1	12	12 HRS POST DOSE		2	.	ng/mL		Not Received				1106
M16710	1106	ABBV-4083		Whole Blood	2	P2D1	1	12	12 HRS POST DOSE		1	.	ng/mL		Not Received				1106
M16710	1106	ABBV-4083		Whole Blood	2	P2D1	1	15	15 HRS POST DOSE		3	.	ng/mL		Not Received				1106
M16710	1106	ABBV-4083		Whole Blood	2	P2D1	1	15	15 HRS POST DOSE		2	.	ng/mL		Not Received				1106
M16710	1106	ABBV-4083		Whole Blood	2	P2D1	1	15	15 HRS POST DOSE		1	.	ng/mL		Not Received				1106
M16710	1106	ABBV-4083		Whole Blood	2	P2D1	1	24	24 HRS POST DOSE		3	.	ng/mL		Not Received				1106
M16710	1106	ABBV-4083		Whole Blood	2	P2D1	1	24	24 HRS POST DOSE		2	.	ng/mL		Not Received				1106
M16710	1106	ABBV-4083		Whole Blood	2	P2D1	1	24	24 HRS POST DOSE		1	.	ng/mL		Not Received				1106
M16710	1106	ABBV-4083		Whole Blood	2	P2D1	1	30	30 HRS POST DOSE		3	.	ng/mL		Not Received				1106
M16710	1106	ABBV-4083		Whole Blood	2	P2D1	1	30	30 HRS POST DOSE		2	.	ng/mL		Not Received				1106
M16710	1106	ABBV-4083		Whole Blood	2	P2D1	1	30	30 HRS POST DOSE		1	.	ng/mL		Not Received				1106
M16710	1106	ABBV-4083		Whole Blood	2	P2D1	1	36	36 HRS POST DOSE		3	.	ng/mL		Not Received				1106
M16710	1106	ABBV-4083		Whole Blood	2	P2D1	1	36	36 HRS POST DOSE		2	.	ng/mL		Not Received				1106
M16710	1106	ABBV-4083		Whole Blood	2	P2D1	1	36	36 HRS POST DOSE		1	.	ng/mL		Not Received				1106
M16710	1106	ABBV-4083		Whole Blood	2	P2D1	1	48	48 HRS POST DOSE		3	.	ng/mL		Not Received				1106
M16710	1106	ABBV-4083		Whole Blood	2	P2D1	1	48	48 HRS POST DOSE		2	.	ng/mL		Not Received				1106
M16710	1106	ABBV-4083		Whole Blood	2	P2D1	1	48	48 HRS POST DOSE		1	.	ng/mL		Not Received				1106
M16710	1106	ABBV-4083		Whole Blood	2	P2D1	1	60	60 HRS POST DOSE		3	.	ng/mL		Not Received				1106
M16710	1106	ABBV-4083		Whole Blood	2	P2D1	1	60	60 HRS POST DOSE		2	.	ng/mL		Not Received				1106
M16710	1106	ABBV-4083		Whole Blood	2	P2D1	1	60	60 HRS POST DOSE		1	.	ng/mL		Not Received				1106
M16710	1106	ABBV-4083		Whole Blood	2	P2D1	1	72	72 HRS POST DOSE		3	.	ng/mL		Not Received				1106
M16710	1106	ABBV-4083		Whole Blood	2	P2D1	1	72	72 HRS POST DOSE		2	.	ng/mL		Not Received				1106
M16710	1106	ABBV-4083		Whole Blood	2	P2D1	1	72	72 HRS POST DOSE		1	.	ng/mL		Not Received				1106
M16710	1106	ABBV-4083		Whole Blood	999	PD	999	0	PREMATURE DISCONTINUATION		3	.	ng/mL		Not Received				1106
M16710	1106	ABBV-4083		Whole Blood	999	PD	999	0	PREMATURE DISCONTINUATION		2	.	ng/mL		Not Received				1106
M16710	1106	ABBV-4083		Whole Blood	999	PD	999	0	PREMATURE DISCONTINUATION		1	.	ng/mL		Not Received				1106
M16710	1107	ABBV-4083		Whole Blood	1	P1D1	1	0	PRIOR TO DOSE		3	.	ng/mL		OK	20-Dec-2017		V00C62V3	1107
M16710	1107	ABBV-4083		Whole Blood	1	P1D1	1	0	PRIOR TO DOSE		2	.	ng/mL		OK	20-Dec-2017		V00C62V2	1107
M16710	1107	ABBV-4083	0	Whole Blood	1	P1D1	1	0	PRIOR TO DOSE		1	0.00	ng/mL	1ng/mL	OK	20-Dec-2017	21-Dec-2017	V00C62V1	1107
M16710	1107	ABBV-4083		Whole Blood	1	P1D1	1	0.5	0.5 HR POST DOSE		3	.	ng/mL		OK	20-Dec-2017		V00C6313	1107
M16710	1107	ABBV-4083		Whole Blood	1	P1D1	1	0.5	0.5 HR POST DOSE		2	.	ng/mL		OK	20-Dec-2017		V00C6312	1107
M16710	1107	ABBV-4083	0	Whole Blood	1	P1D1	1	0.5	0.5 HR POST DOSE		1	0.00	ng/mL	1ng/mL	OK	20-Dec-2017	21-Dec-2017	V00C6311	1107
M16710	1107	ABBV-4083		Whole Blood	1	P1D1	1	1	1 HR POST DOSE		3	.	ng/mL		OK	20-Dec-2017		V00C6393	1107
M16710	1107	ABBV-4083		Whole Blood	1	P1D1	1	1	1 HR POST DOSE		2	.	ng/mL		OK	20-Dec-2017		V00C6392	1107
M16710	1107	ABBV-4083	0	Whole Blood	1	P1D1	1	1	1 HR POST DOSE		1	0.00	ng/mL	1ng/mL	OK	20-Dec-2017	21-Dec-2017	V00C6391	1107
M16710	1107	ABBV-4083		Whole Blood	1	P1D1	1	1.5	1.5 HRS POST DOSE		3	.	ng/mL		OK	20-Dec-2017		V00C63H3	1107
M16710	1107	ABBV-4083		Whole Blood	1	P1D1	1	1.5	1.5 HRS POST DOSE		2	.	ng/mL		OK	20-Dec-2017		V00C63H2	1107
M16710	1107	ABBV-4083	0	Whole Blood	1	P1D1	1	1.5	1.5 HRS POST DOSE		1	0.00	ng/mL	1ng/mL	OK	20-Dec-2017	21-Dec-2017	V00C63H1	1107
M16710	1107	ABBV-4083		Whole Blood	1	P1D1	1	2	2 HRS POST DOSE		3	.	ng/mL		OK	20-Dec-2017		V00C63Z3	1107
M16710	1107	ABBV-4083		Whole Blood	1	P1D1	1	2	2 HRS POST DOSE		2	.	ng/mL		OK	20-Dec-2017		V00C63Z2	1107
M16710	1107	ABBV-4083	0	Whole Blood	1	P1D1	1	2	2 HRS POST DOSE		1	0.00	ng/mL	1ng/mL	OK	20-Dec-2017	21-Dec-2017	V00C63Z1	1107
M16710	1107	ABBV-4083		Whole Blood	1	P1D1	1	3	3 HRS POST DOSE		3	.	ng/mL		OK	20-Dec-2017		V00C6453	1107
M16710	1107	ABBV-4083		Whole Blood	1	P1D1	1	3	3 HRS POST DOSE		2	.	ng/mL		OK	20-Dec-2017		V00C6452	1107
M16710	1107	ABBV-4083	0	Whole Blood	1	P1D1	1	3	3 HRS POST DOSE		1	0.00	ng/mL	1ng/mL	OK	20-Dec-2017	21-Dec-2017	V00C6451	1107
M16710	1107	ABBV-4083		Whole Blood	1	P1D1	1	4	4 HRS POST DOSE		3	.	ng/mL		OK	20-Dec-2017		V00C64D3	1107
M16710	1107	ABBV-4083		Whole Blood	1	P1D1	1	4	4 HRS POST DOSE		2	.	ng/mL		OK	20-Dec-2017		V00C64D2	1107
M16710	1107	ABBV-4083	0	Whole Blood	1	P1D1	1	4	4 HRS POST DOSE		1	0.00	ng/mL	1ng/mL	OK	20-Dec-2017	21-Dec-2017	V00C64D1	1107
M16710	1107	ABBV-4083		Whole Blood	1	P1D1	1	5	5 HRS POST DOSE		3	.	ng/mL		OK	20-Dec-2017		V00C64L3	1107
M16710	1107	ABBV-4083		Whole Blood	1	P1D1	1	5	5 HRS POST DOSE		2	.	ng/mL		OK	20-Dec-2017		V00C64L2	1107
M16710	1107	ABBV-4083	0	Whole Blood	1	P1D1	1	5	5 HRS POST DOSE		1	0.00	ng/mL	1ng/mL	OK	20-Dec-2017	21-Dec-2017	V00C64L1	1107
M16710	1107	ABBV-4083		Whole Blood	1	P1D1	1	6	6 HRS POST DOSE		3	.	ng/mL		OK	20-Dec-2017		V00C64T3	1107
M16710	1107	ABBV-4083		Whole Blood	1	P1D1	1	6	6 HRS POST DOSE		2	.	ng/mL		OK	20-Dec-2017		V00C64T2	1107
M16710	1107	ABBV-4083	0	Whole Blood	1	P1D1	1	6	6 HRS POST DOSE		1	0.00	ng/mL	1ng/mL	OK	20-Dec-2017	21-Dec-2017	V00C64T1	1107
M16710	1107	ABBV-4083		Whole Blood	1	P1D1	1	8	8 HRS POST DOSE		3	.	ng/mL		OK	20-Dec-2017		V00C65B3	1107
M16710	1107	ABBV-4083		Whole Blood	1	P1D1	1	8	8 HRS POST DOSE		2	.	ng/mL		OK	20-Dec-2017		V00C65B2	1107
M16710	1107	ABBV-4083	0	Whole Blood	1	P1D1	1	8	8 HRS POST DOSE		1	0.00	ng/mL	1ng/mL	OK	20-Dec-2017	21-Dec-2017	V00C65B1	1107
M16710	1107	ABBV-4083		Whole Blood	1	P1D1	1	12	12 HRS POST DOSE		3	.	ng/mL		OK	20-Dec-2017		V00C65H3	1107
M16710	1107	ABBV-4083		Whole Blood	1	P1D1	1	12	12 HRS POST DOSE		2	.	ng/mL		OK	20-Dec-2017		V00C65H2	1107
M16710	1107	ABBV-4083	0	Whole Blood	1	P1D1	1	12	12 HRS POST DOSE		1	0.00	ng/mL	1ng/mL	OK	20-Dec-2017	21-Dec-2017	V00C65H1	1107
M16710	1107	ABBV-4083		Whole Blood	1	P1D1	1	15	15 HRS POST DOSE		3	.	ng/mL		OK	20-Dec-2017		V00C65P3	1107
M16710	1107	ABBV-4083		Whole Blood	1	P1D1	1	15	15 HRS POST DOSE		2	.	ng/mL		OK	20-Dec-2017		V00C65P2	1107
M16710	1107	ABBV-4083	0	Whole Blood	1	P1D1	1	15	15 HRS POST DOSE		1	0.00	ng/mL	1ng/mL	OK	20-Dec-2017	21-Dec-2017	V00C65P1	1107
M16710	1107	ABBV-4083		Whole Blood	1	P1D1	1	24	24 HRS POST DOSE		3	.	ng/mL		OK	20-Dec-2017		V00C6673	1107
M16710	1107	ABBV-4083		Whole Blood	1	P1D1	1	24	24 HRS POST DOSE		2	.	ng/mL		OK	20-Dec-2017		V00C6672	1107
M16710	1107	ABBV-4083	0	Whole Blood	1	P1D1	1	24	24 HRS POST DOSE		1	0.00	ng/mL	1ng/mL	OK	20-Dec-2017	21-Dec-2017	V00C6671	1107
M16710	1107	ABBV-4083		Whole Blood	1	P1D1	1	30	30 HRS POST DOSE		3	.	ng/mL		OK	20-Dec-2017		V00C66D3	1107
M16710	1107	ABBV-4083		Whole Blood	1	P1D1	1	30	30 HRS POST DOSE		2	.	ng/mL		OK	20-Dec-2017		V00C66D2	1107
M16710	1107	ABBV-4083	0	Whole Blood	1	P1D1	1	30	30 HRS POST DOSE		1	0.00	ng/mL	1ng/mL	OK	20-Dec-2017	21-Dec-2017	V00C66D1	1107
M16710	1107	ABBV-4083		Whole Blood	1	P1D1	1	36	36 HRS POST DOSE		3	.	ng/mL		OK	20-Dec-2017		V00C66L3	1107
M16710	1107	ABBV-4083		Whole Blood	1	P1D1	1	36	36 HRS POST DOSE		2	.	ng/mL		OK	20-Dec-2017		V00C66L2	1107
M16710	1107	ABBV-4083	0	Whole Blood	1	P1D1	1	36	36 HRS POST DOSE		1	0.00	ng/mL	1ng/mL	OK	20-Dec-2017	21-Dec-2017	V00C66L1	1107
M16710	1107	ABBV-4083		Whole Blood	1	P1D3	3	0	PRIOR TO DOSE		3	.	ng/mL		Not Received				1107
M16710	1107	ABBV-4083		Whole Blood	1	P1D3	3	0	PRIOR TO DOSE		2	.	ng/mL		Not Received				1107
M16710	1107	ABBV-4083		Whole Blood	1	P1D1	1	48	48 HRS POST DOSE		3	.	ng/mL		OK	20-Dec-2017		V00C66T3	1107
M16710	1107	ABBV-4083		Whole Blood	1	P1D1	1	48	48 HRS POST DOSE		2	.	ng/mL		OK	20-Dec-2017		V00C66T2	1107
M16710	1107	ABBV-4083	0	Whole Blood	1	P1D1	1	48	48 HRS POST DOSE		1	0.00	ng/mL	1ng/mL	OK	20-Dec-2017	21-Dec-2017	V00C66T1	1107
M16710	1107	ABBV-4083		Whole Blood	1	P1D3	3	0	PRIOR TO DOSE		1	.	ng/mL		Not Received				1107
M16710	1107	ABBV-4083		Whole Blood	1	P1D1	1	60	60 HRS POST DOSE		3	.	ng/mL		OK	26-Dec-2017		V00C6713	1107
M16710	1107	ABBV-4083		Whole Blood	1	P1D1	1	60	60 HRS POST DOSE		2	.	ng/mL		OK	26-Dec-2017		V00C6712	1107
M16710	1107	ABBV-4083	0	Whole Blood	1	P1D1	1	60	60 HRS POST DOSE		1	0.00	ng/mL	1ng/mL	OK	26-Dec-2017	19-Jan-2018	V00C6711	1107
M16710	1107	ABBV-4083		Whole Blood	1	P1D4	4	0	PRIOR TO DOSE		3	.	ng/mL		Not Received				1107
M16710	1107	ABBV-4083		Whole Blood	1	P1D4	4	0	PRIOR TO DOSE		2	.	ng/mL		Not Received				1107
M16710	1107	ABBV-4083		Whole Blood	1	P1D1	1	72	72 HRS POST DOSE		3	.	ng/mL		OK	26-Dec-2017		V00C6793	1107
M16710	1107	ABBV-4083		Whole Blood	1	P1D1	1	72	72 HRS POST DOSE		2	.	ng/mL		OK	26-Dec-2017		V00C6792	1107
M16710	1107	ABBV-4083	0	Whole Blood	1	P1D1	1	72	72 HRS POST DOSE		1	0.00	ng/mL	1ng/mL	OK	26-Dec-2017	19-Jan-2018	V00C6791	1107
M16710	1107	ABBV-4083		Whole Blood	1	P1D4	4	0	PRIOR TO DOSE		1	.	ng/mL		Not Received				1107
M16710	1107	ABBV-4083		Whole Blood	1	P1D5	5	0	PRIOR TO DOSE		3	.	ng/mL		Not Received				1107
M16710	1107	ABBV-4083		Whole Blood	1	P1D5	5	0	PRIOR TO DOSE		2	.	ng/mL		Not Received				1107
M16710	1107	ABBV-4083		Whole Blood	1	P1D5	5	0	PRIOR TO DOSE		1	.	ng/mL		Not Received				1107
M16710	1107	ABBV-4083		Whole Blood	1	P1D6	6	0	PRIOR TO DOSE		3	.	ng/mL		Not Received				1107
M16710	1107	ABBV-4083		Whole Blood	1	P1D6	6	0	PRIOR TO DOSE		2	.	ng/mL		Not Received				1107
M16710	1107	ABBV-4083		Whole Blood	1	P1D6	6	0	PRIOR TO DOSE		1	.	ng/mL		Not Received				1107
M16710	1107	ABBV-4083		Whole Blood	1	P1D7	7	0	PRIOR TO DOSE		3	.	ng/mL		Not Received				1107
M16710	1107	ABBV-4083		Whole Blood	1	P1D7	7	0	PRIOR TO DOSE		2	.	ng/mL		Not Received				1107
M16710	1107	ABBV-4083		Whole Blood	1	P1D7	7	0	PRIOR TO DOSE		1	.	ng/mL		Not Received				1107
M16710	1107	ABBV-4083		Whole Blood	1	P1D7	7	0.5	0.5 HR POST DOSE		3	.	ng/mL		Not Received				1107
M16710	1107	ABBV-4083		Whole Blood	1	P1D7	7	0.5	0.5 HR POST DOSE		2	.	ng/mL		Not Received				1107
M16710	1107	ABBV-4083		Whole Blood	1	P1D7	7	0.5	0.5 HR POST DOSE		1	.	ng/mL		Not Received				1107
M16710	1107	ABBV-4083		Whole Blood	1	P1D7	7	1	1 HR POST DOSE		3	.	ng/mL		Not Received				1107
M16710	1107	ABBV-4083		Whole Blood	1	P1D7	7	1	1 HR POST DOSE		2	.	ng/mL		Not Received				1107
M16710	1107	ABBV-4083		Whole Blood	1	P1D7	7	1	1 HR POST DOSE		1	.	ng/mL		Not Received				1107
M16710	1107	ABBV-4083		Whole Blood	1	P1D7	7	1.5	1.5 HRS POST DOSE		3	.	ng/mL		Not Received				1107
M16710	1107	ABBV-4083		Whole Blood	1	P1D7	7	1.5	1.5 HRS POST DOSE		2	.	ng/mL		Not Received				1107
M16710	1107	ABBV-4083		Whole Blood	1	P1D7	7	1.5	1.5 HRS POST DOSE		1	.	ng/mL		Not Received				1107
M16710	1107	ABBV-4083		Whole Blood	1	P1D7	7	2	2 HRS POST DOSE		3	.	ng/mL		Not Received				1107
M16710	1107	ABBV-4083		Whole Blood	1	P1D7	7	2	2 HRS POST DOSE		2	.	ng/mL		Not Received				1107
M16710	1107	ABBV-4083		Whole Blood	1	P1D7	7	2	2 HRS POST DOSE		1	.	ng/mL		Not Received				1107
M16710	1107	ABBV-4083		Whole Blood	1	P1D7	7	3	3 HRS POST DOSE		3	.	ng/mL		Not Received				1107
M16710	1107	ABBV-4083		Whole Blood	1	P1D7	7	3	3 HRS POST DOSE		2	.	ng/mL		Not Received				1107
M16710	1107	ABBV-4083		Whole Blood	1	P1D7	7	3	3 HRS POST DOSE		1	.	ng/mL		Not Received				1107
M16710	1107	ABBV-4083		Whole Blood	1	P1D7	7	4	4 HRS POST DOSE		3	.	ng/mL		Not Received				1107
M16710	1107	ABBV-4083		Whole Blood	1	P1D7	7	4	4 HRS POST DOSE		2	.	ng/mL		Not Received				1107
M16710	1107	ABBV-4083		Whole Blood	1	P1D7	7	4	4 HRS POST DOSE		1	.	ng/mL		Not Received				1107
M16710	1107	ABBV-4083		Whole Blood	1	P1D7	7	5	5 HRS POST DOSE		3	.	ng/mL		Not Received				1107
M16710	1107	ABBV-4083		Whole Blood	1	P1D7	7	5	5 HRS POST DOSE		2	.	ng/mL		Not Received				1107
M16710	1107	ABBV-4083		Whole Blood	1	P1D7	7	5	5 HRS POST DOSE		1	.	ng/mL		Not Received				1107
M16710	1107	ABBV-4083		Whole Blood	1	P1D7	7	6	6 HRS POST DOSE		3	.	ng/mL		Not Received				1107
M16710	1107	ABBV-4083		Whole Blood	1	P1D7	7	6	6 HRS POST DOSE		2	.	ng/mL		Not Received				1107
M16710	1107	ABBV-4083		Whole Blood	1	P1D7	7	6	6 HRS POST DOSE		1	.	ng/mL		Not Received				1107
M16710	1107	ABBV-4083		Whole Blood	1	P1D7	7	8	8 HRS POST DOSE		3	.	ng/mL		Not Received				1107
M16710	1107	ABBV-4083		Whole Blood	1	P1D7	7	8	8 HRS POST DOSE		2	.	ng/mL		Not Received				1107
M16710	1107	ABBV-4083		Whole Blood	1	P1D7	7	8	8 HRS POST DOSE		1	.	ng/mL		Not Received				1107
M16710	1107	ABBV-4083		Whole Blood	1	P1D7	7	12	12 HRS POST DOSE		3	.	ng/mL		Not Received				1107
M16710	1107	ABBV-4083		Whole Blood	1	P1D7	7	12	12 HRS POST DOSE		2	.	ng/mL		Not Received				1107
M16710	1107	ABBV-4083		Whole Blood	1	P1D7	7	12	12 HRS POST DOSE		1	.	ng/mL		Not Received				1107
M16710	1107	ABBV-4083		Whole Blood	1	P1D7	7	15	15 HRS POST DOSE		3	.	ng/mL		Not Received				1107
M16710	1107	ABBV-4083		Whole Blood	1	P1D7	7	15	15 HRS POST DOSE		2	.	ng/mL		Not Received				1107
M16710	1107	ABBV-4083		Whole Blood	1	P1D7	7	15	15 HRS POST DOSE		1	.	ng/mL		Not Received				1107
M16710	1107	ABBV-4083		Whole Blood	1	P1D7	7	24	24 HRS POST DOSE		3	.	ng/mL		Not Received				1107
M16710	1107	ABBV-4083		Whole Blood	1	P1D7	7	24	24 HRS POST DOSE		2	.	ng/mL		Not Received				1107
M16710	1107	ABBV-4083		Whole Blood	1	P1D7	7	24	24 HRS POST DOSE		1	.	ng/mL		Not Received				1107
M16710	1107	ABBV-4083		Whole Blood	1	P1D7	7	30	30 HRS POST DOSE		3	.	ng/mL		Not Received				1107
M16710	1107	ABBV-4083		Whole Blood	1	P1D7	7	30	30 HRS POST DOSE		2	.	ng/mL		Not Received				1107
M16710	1107	ABBV-4083		Whole Blood	1	P1D7	7	30	30 HRS POST DOSE		1	.	ng/mL		Not Received				1107
M16710	1107	ABBV-4083		Whole Blood	1	P1D7	7	36	36 HRS POST DOSE		1	.	ng/mL		Not Received				1107
M16710	1107	ABBV-4083		Whole Blood	1	P1D7	7	36	36 HRS POST DOSE		3	.	ng/mL		Not Received				1107
M16710	1107	ABBV-4083		Whole Blood	1	P1D7	7	36	36 HRS POST DOSE		2	.	ng/mL		Not Received				1107
M16710	1107	ABBV-4083		Whole Blood	1	P1D11	11	0	PRIOR TO DOSE		1	.	ng/mL		Not Received				1107
M16710	1107	ABBV-4083		Whole Blood	1	P1D11	11	0	PRIOR TO DOSE		3	.	ng/mL		Not Received				1107
M16710	1107	ABBV-4083		Whole Blood	1	P1D11	11	0	PRIOR TO DOSE		2	.	ng/mL		Not Received				1107
M16710	1107	ABBV-4083		Whole Blood	1	P1D12	12	0	PRIOR TO DOSE		1	.	ng/mL		Not Received				1107
M16710	1107	ABBV-4083		Whole Blood	1	P1D12	12	0	PRIOR TO DOSE		3	.	ng/mL		Not Received				1107
M16710	1107	ABBV-4083		Whole Blood	1	P1D12	12	0	PRIOR TO DOSE		2	.	ng/mL		Not Received				1107
M16710	1107	ABBV-4083		Whole Blood	1	P1D13	13	0	PRIOR TO DOSE		1	.	ng/mL		Not Received				1107
M16710	1107	ABBV-4083		Whole Blood	1	P1D13	13	0	PRIOR TO DOSE		3	.	ng/mL		Not Received				1107
M16710	1107	ABBV-4083		Whole Blood	1	P1D13	13	0	PRIOR TO DOSE		2	.	ng/mL		Not Received				1107
M16710	1107	ABBV-4083		Whole Blood	1	P1D14	14	0	PRIOR TO DOSE		1	.	ng/mL		Not Received				1107
M16710	1107	ABBV-4083		Whole Blood	1	P1D14	14	0	PRIOR TO DOSE		3	.	ng/mL		Not Received				1107
M16710	1107	ABBV-4083		Whole Blood	1	P1D14	14	0	PRIOR TO DOSE		2	.	ng/mL		Not Received				1107
M16710	1107	ABBV-4083		Whole Blood	1	P1D14	14	0.5	0.5 HR POST DOSE		1	.	ng/mL		Not Received				1107
M16710	1107	ABBV-4083		Whole Blood	1	P1D14	14	0.5	0.5 HR POST DOSE		3	.	ng/mL		Not Received				1107
M16710	1107	ABBV-4083		Whole Blood	1	P1D14	14	0.5	0.5 HR POST DOSE		2	.	ng/mL		Not Received				1107
M16710	1107	ABBV-4083		Whole Blood	1	P1D14	14	1	1 HR POST DOSE		1	.	ng/mL		Not Received				1107
M16710	1107	ABBV-4083		Whole Blood	1	P1D14	14	1	1 HR POST DOSE		3	.	ng/mL		Not Received				1107
M16710	1107	ABBV-4083		Whole Blood	1	P1D14	14	1	1 HR POST DOSE		2	.	ng/mL		Not Received				1107
M16710	1107	ABBV-4083		Whole Blood	1	P1D14	14	1.5	1.5 HRS POST DOSE		1	.	ng/mL		Not Received				1107
M16710	1107	ABBV-4083		Whole Blood	1	P1D14	14	1.5	1.5 HRS POST DOSE		3	.	ng/mL		Not Received				1107
M16710	1107	ABBV-4083		Whole Blood	1	P1D14	14	1.5	1.5 HRS POST DOSE		2	.	ng/mL		Not Received				1107
M16710	1107	ABBV-4083		Whole Blood	1	P1D14	14	2	2 HRS POST DOSE		1	.	ng/mL		Not Received				1107
M16710	1107	ABBV-4083		Whole Blood	1	P1D14	14	2	2 HRS POST DOSE		3	.	ng/mL		Not Received				1107
M16710	1107	ABBV-4083		Whole Blood	1	P1D14	14	2	2 HRS POST DOSE		2	.	ng/mL		Not Received				1107
M16710	1107	ABBV-4083		Whole Blood	1	P1D14	14	3	3 HRS POST DOSE		1	.	ng/mL		Not Received				1107
M16710	1107	ABBV-4083		Whole Blood	1	P1D14	14	3	3 HRS POST DOSE		3	.	ng/mL		Not Received				1107
M16710	1107	ABBV-4083		Whole Blood	1	P1D14	14	3	3 HRS POST DOSE		2	.	ng/mL		Not Received				1107
M16710	1107	ABBV-4083		Whole Blood	1	P1D14	14	4	4 HRS POST DOSE		1	.	ng/mL		Not Received				1107
M16710	1107	ABBV-4083		Whole Blood	1	P1D14	14	4	4 HRS POST DOSE		3	.	ng/mL		Not Received				1107
M16710	1107	ABBV-4083		Whole Blood	1	P1D14	14	4	4 HRS POST DOSE		2	.	ng/mL		Not Received				1107
M16710	1107	ABBV-4083		Whole Blood	1	P1D14	14	5	5 HRS POST DOSE		1	.	ng/mL		Not Received				1107
M16710	1107	ABBV-4083		Whole Blood	1	P1D14	14	5	5 HRS POST DOSE		3	.	ng/mL		Not Received				1107
M16710	1107	ABBV-4083		Whole Blood	1	P1D14	14	5	5 HRS POST DOSE		2	.	ng/mL		Not Received				1107
M16710	1107	ABBV-4083		Whole Blood	1	P1D14	14	6	6 HRS POST DOSE		1	.	ng/mL		Not Received				1107
M16710	1107	ABBV-4083		Whole Blood	1	P1D14	14	6	6 HRS POST DOSE		3	.	ng/mL		Not Received				1107
M16710	1107	ABBV-4083		Whole Blood	1	P1D14	14	6	6 HRS POST DOSE		2	.	ng/mL		Not Received				1107
M16710	1107	ABBV-4083		Whole Blood	1	P1D14	14	8	8 HRS POST DOSE		1	.	ng/mL		Not Received				1107
M16710	1107	ABBV-4083		Whole Blood	1	P1D14	14	8	8 HRS POST DOSE		3	.	ng/mL		Not Received				1107
M16710	1107	ABBV-4083		Whole Blood	1	P1D14	14	8	8 HRS POST DOSE		2	.	ng/mL		Not Received				1107
M16710	1107	ABBV-4083		Whole Blood	1	P1D14	14	12	12 HRS POST DOSE		1	.	ng/mL		Not Received				1107
M16710	1107	ABBV-4083		Whole Blood	1	P1D14	14	12	12 HRS POST DOSE		3	.	ng/mL		Not Received				1107
M16710	1107	ABBV-4083		Whole Blood	1	P1D14	14	12	12 HRS POST DOSE		2	.	ng/mL		Not Received				1107
M16710	1107	ABBV-4083		Whole Blood	1	P1D14	14	15	15 HRS POST DOSE		1	.	ng/mL		Not Received				1107
M16710	1107	ABBV-4083		Whole Blood	1	P1D14	14	15	15 HRS POST DOSE		3	.	ng/mL		Not Received				1107
M16710	1107	ABBV-4083		Whole Blood	1	P1D14	14	15	15 HRS POST DOSE		2	.	ng/mL		Not Received				1107
M16710	1107	ABBV-4083		Whole Blood	1	P1D14	14	24	24 HRS POST DOSE		1	.	ng/mL		Not Received				1107
M16710	1107	ABBV-4083		Whole Blood	1	P1D14	14	24	24 HRS POST DOSE		3	.	ng/mL		Not Received				1107
M16710	1107	ABBV-4083		Whole Blood	1	P1D14	14	24	24 HRS POST DOSE		2	.	ng/mL		Not Received				1107
M16710	1107	ABBV-4083		Whole Blood	1	P1D14	14	30	30 HRS POST DOSE		1	.	ng/mL		Not Received				1107
M16710	1107	ABBV-4083		Whole Blood	1	P1D14	14	30	30 HRS POST DOSE		3	.	ng/mL		Not Received				1107
M16710	1107	ABBV-4083		Whole Blood	1	P1D14	14	30	30 HRS POST DOSE		2	.	ng/mL		Not Received				1107
M16710	1107	ABBV-4083		Whole Blood	1	P1D14	14	36	36 HRS POST DOSE		1	.	ng/mL		Not Received				1107
M16710	1107	ABBV-4083		Whole Blood	1	P1D14	14	36	36 HRS POST DOSE		3	.	ng/mL		Not Received				1107
M16710	1107	ABBV-4083		Whole Blood	1	P1D14	14	36	36 HRS POST DOSE		2	.	ng/mL		Not Received				1107
M16710	1107	ABBV-4083		Whole Blood	2	P2D1	1	0	PRIOR TO DOSE		3	.	ng/mL		Not Received				1107
M16710	1107	ABBV-4083		Whole Blood	2	P2D1	1	0	PRIOR TO DOSE		2	.	ng/mL		Not Received				1107
M16710	1107	ABBV-4083		Whole Blood	2	P2D1	1	0	PRIOR TO DOSE		1	.	ng/mL		Not Received				1107
M16710	1107	ABBV-4083		Whole Blood	2	P2D1	1	0.5	0.5 HR POST DOSE		3	.	ng/mL		Not Received				1107
M16710	1107	ABBV-4083		Whole Blood	2	P2D1	1	0.5	0.5 HR POST DOSE		2	.	ng/mL		Not Received				1107
M16710	1107	ABBV-4083		Whole Blood	2	P2D1	1	0.5	0.5 HR POST DOSE		1	.	ng/mL		Not Received				1107
M16710	1107	ABBV-4083		Whole Blood	2	P2D1	1	1	1 HR POST DOSE		3	.	ng/mL		Not Received				1107
M16710	1107	ABBV-4083		Whole Blood	2	P2D1	1	1	1 HR POST DOSE		2	.	ng/mL		Not Received				1107
M16710	1107	ABBV-4083		Whole Blood	2	P2D1	1	1	1 HR POST DOSE		1	.	ng/mL		Not Received				1107
M16710	1107	ABBV-4083		Whole Blood	2	P2D1	1	1.5	1.5 HRS POST DOSE		3	.	ng/mL		Not Received				1107
M16710	1107	ABBV-4083		Whole Blood	2	P2D1	1	1.5	1.5 HRS POST DOSE		2	.	ng/mL		Not Received				1107
M16710	1107	ABBV-4083		Whole Blood	2	P2D1	1	1.5	1.5 HRS POST DOSE		1	.	ng/mL		Not Received				1107
M16710	1107	ABBV-4083		Whole Blood	2	P2D1	1	2	2 HRS POST DOSE		3	.	ng/mL		Not Received				1107
M16710	1107	ABBV-4083		Whole Blood	2	P2D1	1	2	2 HRS POST DOSE		2	.	ng/mL		Not Received				1107
M16710	1107	ABBV-4083		Whole Blood	2	P2D1	1	2	2 HRS POST DOSE		1	.	ng/mL		Not Received				1107
M16710	1107	ABBV-4083		Whole Blood	2	P2D1	1	3	3 HRS POST DOSE		3	.	ng/mL		Not Received				1107
M16710	1107	ABBV-4083		Whole Blood	2	P2D1	1	3	3 HRS POST DOSE		2	.	ng/mL		Not Received				1107
M16710	1107	ABBV-4083		Whole Blood	2	P2D1	1	3	3 HRS POST DOSE		1	.	ng/mL		Not Received				1107
M16710	1107	ABBV-4083		Whole Blood	2	P2D1	1	4	4 HRS POST DOSE		3	.	ng/mL		Not Received				1107
M16710	1107	ABBV-4083		Whole Blood	2	P2D1	1	4	4 HRS POST DOSE		2	.	ng/mL		Not Received				1107
M16710	1107	ABBV-4083		Whole Blood	2	P2D1	1	4	4 HRS POST DOSE		1	.	ng/mL		Not Received				1107
M16710	1107	ABBV-4083		Whole Blood	2	P2D1	1	5	5 HRS POST DOSE		3	.	ng/mL		Not Received				1107
M16710	1107	ABBV-4083		Whole Blood	2	P2D1	1	5	5 HRS POST DOSE		2	.	ng/mL		Not Received				1107
M16710	1107	ABBV-4083		Whole Blood	2	P2D1	1	5	5 HRS POST DOSE		1	.	ng/mL		Not Received				1107
M16710	1107	ABBV-4083		Whole Blood	2	P2D1	1	6	6 HRS POST DOSE		3	.	ng/mL		Not Received				1107
M16710	1107	ABBV-4083		Whole Blood	2	P2D1	1	6	6 HRS POST DOSE		2	.	ng/mL		Not Received				1107
M16710	1107	ABBV-4083		Whole Blood	2	P2D1	1	6	6 HRS POST DOSE		1	.	ng/mL		Not Received				1107
M16710	1107	ABBV-4083		Whole Blood	2	P2D1	1	8	8 HRS POST DOSE		3	.	ng/mL		Not Received				1107
M16710	1107	ABBV-4083		Whole Blood	2	P2D1	1	8	8 HRS POST DOSE		2	.	ng/mL		Not Received				1107
M16710	1107	ABBV-4083		Whole Blood	2	P2D1	1	8	8 HRS POST DOSE		1	.	ng/mL		Not Received				1107
M16710	1107	ABBV-4083		Whole Blood	2	P2D1	1	12	12 HRS POST DOSE		3	.	ng/mL		Not Received				1107
M16710	1107	ABBV-4083		Whole Blood	2	P2D1	1	12	12 HRS POST DOSE		2	.	ng/mL		Not Received				1107
M16710	1107	ABBV-4083		Whole Blood	2	P2D1	1	12	12 HRS POST DOSE		1	.	ng/mL		Not Received				1107
M16710	1107	ABBV-4083		Whole Blood	2	P2D1	1	15	15 HRS POST DOSE		3	.	ng/mL		Not Received				1107
M16710	1107	ABBV-4083		Whole Blood	2	P2D1	1	15	15 HRS POST DOSE		2	.	ng/mL		Not Received				1107
M16710	1107	ABBV-4083		Whole Blood	2	P2D1	1	15	15 HRS POST DOSE		1	.	ng/mL		Not Received				1107
M16710	1107	ABBV-4083		Whole Blood	2	P2D1	1	24	24 HRS POST DOSE		3	.	ng/mL		Not Received				1107
M16710	1107	ABBV-4083		Whole Blood	2	P2D1	1	24	24 HRS POST DOSE		2	.	ng/mL		Not Received				1107
M16710	1107	ABBV-4083		Whole Blood	2	P2D1	1	24	24 HRS POST DOSE		1	.	ng/mL		Not Received				1107
M16710	1107	ABBV-4083		Whole Blood	2	P2D1	1	30	30 HRS POST DOSE		3	.	ng/mL		Not Received				1107
M16710	1107	ABBV-4083		Whole Blood	2	P2D1	1	30	30 HRS POST DOSE		2	.	ng/mL		Not Received				1107
M16710	1107	ABBV-4083		Whole Blood	2	P2D1	1	30	30 HRS POST DOSE		1	.	ng/mL		Not Received				1107
M16710	1107	ABBV-4083		Whole Blood	2	P2D1	1	36	36 HRS POST DOSE		3	.	ng/mL		Not Received				1107
M16710	1107	ABBV-4083		Whole Blood	2	P2D1	1	36	36 HRS POST DOSE		2	.	ng/mL		Not Received				1107
M16710	1107	ABBV-4083		Whole Blood	2	P2D1	1	36	36 HRS POST DOSE		1	.	ng/mL		Not Received				1107
M16710	1107	ABBV-4083		Whole Blood	2	P2D1	1	48	48 HRS POST DOSE		3	.	ng/mL		Not Received				1107
M16710	1107	ABBV-4083		Whole Blood	2	P2D1	1	48	48 HRS POST DOSE		2	.	ng/mL		Not Received				1107
M16710	1107	ABBV-4083		Whole Blood	2	P2D1	1	48	48 HRS POST DOSE		1	.	ng/mL		Not Received				1107
M16710	1107	ABBV-4083		Whole Blood	2	P2D1	1	60	60 HRS POST DOSE		3	.	ng/mL		Not Received				1107
M16710	1107	ABBV-4083		Whole Blood	2	P2D1	1	60	60 HRS POST DOSE		2	.	ng/mL		Not Received				1107
M16710	1107	ABBV-4083		Whole Blood	2	P2D1	1	60	60 HRS POST DOSE		1	.	ng/mL		Not Received				1107
M16710	1107	ABBV-4083		Whole Blood	2	P2D1	1	72	72 HRS POST DOSE		3	.	ng/mL		Not Received				1107
M16710	1107	ABBV-4083		Whole Blood	2	P2D1	1	72	72 HRS POST DOSE		2	.	ng/mL		Not Received				1107
M16710	1107	ABBV-4083		Whole Blood	2	P2D1	1	72	72 HRS POST DOSE		1	.	ng/mL		Not Received				1107
M16710	1107	ABBV-4083		Whole Blood	999	PD	999	0	PREMATURE DISCONTINUATION		3	.	ng/mL		Not Received				1107
M16710	1107	ABBV-4083		Whole Blood	999	PD	999	0	PREMATURE DISCONTINUATION		2	.	ng/mL		Not Received				1107
M16710	1107	ABBV-4083		Whole Blood	999	PD	999	0	PREMATURE DISCONTINUATION		1	.	ng/mL		Not Received				1107
M16710	1108	ABBV-4083		Whole Blood	1	P1D1	1	0	PRIOR TO DOSE		3	.	ng/mL		OK	20-Dec-2017		V00C62U3	1108
M16710	1108	ABBV-4083		Whole Blood	1	P1D1	1	0	PRIOR TO DOSE		2	.	ng/mL		OK	20-Dec-2017		V00C62U2	1108
M16710	1108	ABBV-4083	40	Whole Blood	1	P1D1	1	0	PRIOR TO DOSE		1	0.00	ng/mL	1ng/mL	OK	20-Dec-2017	21-Dec-2017	V00C62U1	1108
M16710	1108	ABBV-4083		Whole Blood	1	P1D1	1	0.5	0.5 HR POST DOSE		3	.	ng/mL		OK	20-Dec-2017		V00C6333	1108
M16710	1108	ABBV-4083		Whole Blood	1	P1D1	1	0.5	0.5 HR POST DOSE		2	.	ng/mL		OK	20-Dec-2017		V00C6332	1108
M16710	1108	ABBV-4083	40	Whole Blood	1	P1D1	1	0.5	0.5 HR POST DOSE		1	4.54	ng/mL	1ng/mL	OK	20-Dec-2017	21-Dec-2017	V00C6331	1108
M16710	1108	ABBV-4083		Whole Blood	1	P1D1	1	1	1 HR POST DOSE		3	.	ng/mL		OK	20-Dec-2017		V00C63B3	1108
M16710	1108	ABBV-4083		Whole Blood	1	P1D1	1	1	1 HR POST DOSE		2	.	ng/mL		OK	20-Dec-2017		V00C63B2	1108
M16710	1108	ABBV-4083	40	Whole Blood	1	P1D1	1	1	1 HR POST DOSE		1	5.50	ng/mL	1ng/mL	OK	20-Dec-2017	21-Dec-2017	V00C63B1	1108
M16710	1108	ABBV-4083		Whole Blood	1	P1D1	1	1.5	1.5 HRS POST DOSE		3	.	ng/mL		OK	20-Dec-2017		V00C63J3	1108
M16710	1108	ABBV-4083		Whole Blood	1	P1D1	1	1.5	1.5 HRS POST DOSE		2	.	ng/mL		OK	20-Dec-2017		V00C63J2	1108
M16710	1108	ABBV-4083	40	Whole Blood	1	P1D1	1	1.5	1.5 HRS POST DOSE		1	4.89	ng/mL	1ng/mL	OK	20-Dec-2017	21-Dec-2017	V00C63J1	1108
M16710	1108	ABBV-4083		Whole Blood	1	P1D1	1	2	2 HRS POST DOSE		3	.	ng/mL		OK	20-Dec-2017		V00C63Y3	1108
M16710	1108	ABBV-4083		Whole Blood	1	P1D1	1	2	2 HRS POST DOSE		2	.	ng/mL		OK	20-Dec-2017		V00C63Y2	1108
M16710	1108	ABBV-4083	40	Whole Blood	1	P1D1	1	2	2 HRS POST DOSE		1	3.74	ng/mL	1ng/mL	OK	20-Dec-2017	21-Dec-2017	V00C63Y1	1108
M16710	1108	ABBV-4083		Whole Blood	1	P1D1	1	3	3 HRS POST DOSE		3	.	ng/mL		OK	20-Dec-2017		V00C6473	1108
M16710	1108	ABBV-4083		Whole Blood	1	P1D1	1	3	3 HRS POST DOSE		2	.	ng/mL		OK	20-Dec-2017		V00C6472	1108
M16710	1108	ABBV-4083	40	Whole Blood	1	P1D1	1	3	3 HRS POST DOSE		1	3.10	ng/mL	1ng/mL	OK	20-Dec-2017	21-Dec-2017	V00C6471	1108
M16710	1108	ABBV-4083		Whole Blood	1	P1D1	1	4	4 HRS POST DOSE		3	.	ng/mL		OK	20-Dec-2017		V00C64F3	1108
M16710	1108	ABBV-4083		Whole Blood	1	P1D1	1	4	4 HRS POST DOSE		2	.	ng/mL		OK	20-Dec-2017		V00C64F2	1108
M16710	1108	ABBV-4083	40	Whole Blood	1	P1D1	1	4	4 HRS POST DOSE		1	2.11	ng/mL	1ng/mL	OK	20-Dec-2017	21-Dec-2017	V00C64F1	1108
M16710	1108	ABBV-4083		Whole Blood	1	P1D1	1	5	5 HRS POST DOSE		3	.	ng/mL		OK	20-Dec-2017		V00C64N3	1108
M16710	1108	ABBV-4083		Whole Blood	1	P1D1	1	5	5 HRS POST DOSE		2	.	ng/mL		OK	20-Dec-2017		V00C64N2	1108
M16710	1108	ABBV-4083	40	Whole Blood	1	P1D1	1	5	5 HRS POST DOSE		1	1.45	ng/mL	1ng/mL	OK	20-Dec-2017	21-Dec-2017	V00C64N1	1108
M16710	1108	ABBV-4083		Whole Blood	1	P1D1	1	6	6 HRS POST DOSE		3	.	ng/mL		OK	20-Dec-2017		V00C64V3	1108
M16710	1108	ABBV-4083		Whole Blood	1	P1D1	1	6	6 HRS POST DOSE		2	.	ng/mL		OK	20-Dec-2017		V00C64V2	1108
M16710	1108	ABBV-4083	40	Whole Blood	1	P1D1	1	6	6 HRS POST DOSE		1	1.01	ng/mL	1ng/mL	OK	20-Dec-2017	21-Dec-2017	V00C64V1	1108
M16710	1108	ABBV-4083		Whole Blood	1	P1D1	1	8	8 HRS POST DOSE		3	.	ng/mL		OK	20-Dec-2017		V00C65A3	1108
M16710	1108	ABBV-4083		Whole Blood	1	P1D1	1	8	8 HRS POST DOSE		2	.	ng/mL		OK	20-Dec-2017		V00C65A2	1108
M16710	1108	ABBV-4083	40	Whole Blood	1	P1D1	1	8	8 HRS POST DOSE		1	0.00	ng/mL	1ng/mL	OK	20-Dec-2017	21-Dec-2017	V00C65A1	1108
M16710	1108	ABBV-4083		Whole Blood	1	P1D1	1	12	12 HRS POST DOSE		3	.	ng/mL		OK	20-Dec-2017		V00C65J3	1108
M16710	1108	ABBV-4083		Whole Blood	1	P1D1	1	12	12 HRS POST DOSE		2	.	ng/mL		OK	20-Dec-2017		V00C65J2	1108
M16710	1108	ABBV-4083	40	Whole Blood	1	P1D1	1	12	12 HRS POST DOSE		1	0.00	ng/mL	1ng/mL	OK	20-Dec-2017	21-Dec-2017	V00C65J1	1108
M16710	1108	ABBV-4083		Whole Blood	1	P1D1	1	15	15 HRS POST DOSE		3	.	ng/mL		OK	20-Dec-2017		V00C65R3	1108
M16710	1108	ABBV-4083		Whole Blood	1	P1D1	1	15	15 HRS POST DOSE		2	.	ng/mL		OK	20-Dec-2017		V00C65R2	1108
M16710	1108	ABBV-4083	40	Whole Blood	1	P1D1	1	15	15 HRS POST DOSE		1	0.00	ng/mL	1ng/mL	OK	20-Dec-2017	21-Dec-2017	V00C65R1	1108
M16710	1108	ABBV-4083		Whole Blood	1	P1D1	1	24	24 HRS POST DOSE		3	.	ng/mL		OK	20-Dec-2017		V00C6663	1108
M16710	1108	ABBV-4083		Whole Blood	1	P1D1	1	24	24 HRS POST DOSE		2	.	ng/mL		OK	20-Dec-2017		V00C6662	1108
M16710	1108	ABBV-4083	40	Whole Blood	1	P1D1	1	24	24 HRS POST DOSE		1	0.00	ng/mL	1ng/mL	OK	20-Dec-2017	21-Dec-2017	V00C6661	1108
M16710	1108	ABBV-4083		Whole Blood	1	P1D1	1	30	30 HRS POST DOSE		3	.	ng/mL		OK	20-Dec-2017		V00C66F3	1108
M16710	1108	ABBV-4083		Whole Blood	1	P1D1	1	30	30 HRS POST DOSE		2	.	ng/mL		OK	20-Dec-2017		V00C66F2	1108
M16710	1108	ABBV-4083	40	Whole Blood	1	P1D1	1	30	30 HRS POST DOSE		1	0.00	ng/mL	1ng/mL	OK	20-Dec-2017	21-Dec-2017	V00C66F1	1108
M16710	1108	ABBV-4083		Whole Blood	1	P1D1	1	36	36 HRS POST DOSE		3	.	ng/mL		OK	20-Dec-2017		V00C66N3	1108
M16710	1108	ABBV-4083		Whole Blood	1	P1D1	1	36	36 HRS POST DOSE		2	.	ng/mL		OK	20-Dec-2017		V00C66N2	1108
M16710	1108	ABBV-4083	40	Whole Blood	1	P1D1	1	36	36 HRS POST DOSE		1	0.00	ng/mL	1ng/mL	OK	20-Dec-2017	21-Dec-2017	V00C66N1	1108
M16710	1108	ABBV-4083		Whole Blood	1	P1D3	3	0	PRIOR TO DOSE		3	.	ng/mL		Not Received				1108
M16710	1108	ABBV-4083		Whole Blood	1	P1D3	3	0	PRIOR TO DOSE		2	.	ng/mL		Not Received				1108
M16710	1108	ABBV-4083		Whole Blood	1	P1D1	1	48	48 HRS POST DOSE		3	.	ng/mL		OK	20-Dec-2017		V00C66V3	1108
M16710	1108	ABBV-4083		Whole Blood	1	P1D1	1	48	48 HRS POST DOSE		2	.	ng/mL		OK	20-Dec-2017		V00C66V2	1108
M16710	1108	ABBV-4083	40	Whole Blood	1	P1D1	1	48	48 HRS POST DOSE		1	0.00	ng/mL	1ng/mL	OK	20-Dec-2017	21-Dec-2017	V00C66V1	1108
M16710	1108	ABBV-4083		Whole Blood	1	P1D3	3	0	PRIOR TO DOSE		1	.	ng/mL		Not Received				1108
M16710	1108	ABBV-4083		Whole Blood	1	P1D1	1	60	60 HRS POST DOSE		3	.	ng/mL		OK	26-Dec-2017		V00C6733	1108
M16710	1108	ABBV-4083		Whole Blood	1	P1D1	1	60	60 HRS POST DOSE		2	.	ng/mL		OK	26-Dec-2017		V00C6732	1108
M16710	1108	ABBV-4083	40	Whole Blood	1	P1D1	1	60	60 HRS POST DOSE		1	0.00	ng/mL	1ng/mL	OK	26-Dec-2017	19-Jan-2018	V00C6731	1108
M16710	1108	ABBV-4083		Whole Blood	1	P1D4	4	0	PRIOR TO DOSE		3	.	ng/mL		Not Received				1108
M16710	1108	ABBV-4083		Whole Blood	1	P1D4	4	0	PRIOR TO DOSE		2	.	ng/mL		Not Received				1108
M16710	1108	ABBV-4083		Whole Blood	1	P1D1	1	72	72 HRS POST DOSE		3	.	ng/mL		OK	26-Dec-2017		V00C67B3	1108
M16710	1108	ABBV-4083		Whole Blood	1	P1D1	1	72	72 HRS POST DOSE		2	.	ng/mL		OK	26-Dec-2017		V00C67B2	1108
M16710	1108	ABBV-4083	40	Whole Blood	1	P1D1	1	72	72 HRS POST DOSE		1	0.00	ng/mL	1ng/mL	OK	26-Dec-2017	19-Jan-2018	V00C67B1	1108
M16710	1108	ABBV-4083		Whole Blood	1	P1D4	4	0	PRIOR TO DOSE		1	.	ng/mL		Not Received				1108
M16710	1108	ABBV-4083		Whole Blood	1	P1D5	5	0	PRIOR TO DOSE		3	.	ng/mL		Not Received				1108
M16710	1108	ABBV-4083		Whole Blood	1	P1D5	5	0	PRIOR TO DOSE		2	.	ng/mL		Not Received				1108
M16710	1108	ABBV-4083		Whole Blood	1	P1D5	5	0	PRIOR TO DOSE		1	.	ng/mL		Not Received				1108
M16710	1108	ABBV-4083		Whole Blood	1	P1D6	6	0	PRIOR TO DOSE		3	.	ng/mL		Not Received				1108
M16710	1108	ABBV-4083		Whole Blood	1	P1D6	6	0	PRIOR TO DOSE		2	.	ng/mL		Not Received				1108
M16710	1108	ABBV-4083		Whole Blood	1	P1D6	6	0	PRIOR TO DOSE		1	.	ng/mL		Not Received				1108
M16710	1108	ABBV-4083		Whole Blood	1	P1D7	7	0	PRIOR TO DOSE		3	.	ng/mL		Not Received				1108
M16710	1108	ABBV-4083		Whole Blood	1	P1D7	7	0	PRIOR TO DOSE		2	.	ng/mL		Not Received				1108
M16710	1108	ABBV-4083		Whole Blood	1	P1D7	7	0	PRIOR TO DOSE		1	.	ng/mL		Not Received				1108
M16710	1108	ABBV-4083		Whole Blood	1	P1D7	7	0.5	0.5 HR POST DOSE		3	.	ng/mL		Not Received				1108
M16710	1108	ABBV-4083		Whole Blood	1	P1D7	7	0.5	0.5 HR POST DOSE		2	.	ng/mL		Not Received				1108
M16710	1108	ABBV-4083		Whole Blood	1	P1D7	7	0.5	0.5 HR POST DOSE		1	.	ng/mL		Not Received				1108
M16710	1108	ABBV-4083		Whole Blood	1	P1D7	7	1	1 HR POST DOSE		3	.	ng/mL		Not Received				1108
M16710	1108	ABBV-4083		Whole Blood	1	P1D7	7	1	1 HR POST DOSE		2	.	ng/mL		Not Received				1108
M16710	1108	ABBV-4083		Whole Blood	1	P1D7	7	1	1 HR POST DOSE		1	.	ng/mL		Not Received				1108
M16710	1108	ABBV-4083		Whole Blood	1	P1D7	7	1.5	1.5 HRS POST DOSE		3	.	ng/mL		Not Received				1108
M16710	1108	ABBV-4083		Whole Blood	1	P1D7	7	1.5	1.5 HRS POST DOSE		2	.	ng/mL		Not Received				1108
M16710	1108	ABBV-4083		Whole Blood	1	P1D7	7	1.5	1.5 HRS POST DOSE		1	.	ng/mL		Not Received				1108
M16710	1108	ABBV-4083		Whole Blood	1	P1D7	7	2	2 HRS POST DOSE		3	.	ng/mL		Not Received				1108
M16710	1108	ABBV-4083		Whole Blood	1	P1D7	7	2	2 HRS POST DOSE		2	.	ng/mL		Not Received				1108
M16710	1108	ABBV-4083		Whole Blood	1	P1D7	7	2	2 HRS POST DOSE		1	.	ng/mL		Not Received				1108
M16710	1108	ABBV-4083		Whole Blood	1	P1D7	7	3	3 HRS POST DOSE		3	.	ng/mL		Not Received				1108
M16710	1108	ABBV-4083		Whole Blood	1	P1D7	7	3	3 HRS POST DOSE		2	.	ng/mL		Not Received				1108
M16710	1108	ABBV-4083		Whole Blood	1	P1D7	7	3	3 HRS POST DOSE		1	.	ng/mL		Not Received				1108
M16710	1108	ABBV-4083		Whole Blood	1	P1D7	7	4	4 HRS POST DOSE		3	.	ng/mL		Not Received				1108
M16710	1108	ABBV-4083		Whole Blood	1	P1D7	7	4	4 HRS POST DOSE		2	.	ng/mL		Not Received				1108
M16710	1108	ABBV-4083		Whole Blood	1	P1D7	7	4	4 HRS POST DOSE		1	.	ng/mL		Not Received				1108
M16710	1108	ABBV-4083		Whole Blood	1	P1D7	7	5	5 HRS POST DOSE		3	.	ng/mL		Not Received				1108
M16710	1108	ABBV-4083		Whole Blood	1	P1D7	7	5	5 HRS POST DOSE		2	.	ng/mL		Not Received				1108
M16710	1108	ABBV-4083		Whole Blood	1	P1D7	7	5	5 HRS POST DOSE		1	.	ng/mL		Not Received				1108
M16710	1108	ABBV-4083		Whole Blood	1	P1D7	7	6	6 HRS POST DOSE		3	.	ng/mL		Not Received				1108
M16710	1108	ABBV-4083		Whole Blood	1	P1D7	7	6	6 HRS POST DOSE		2	.	ng/mL		Not Received				1108
M16710	1108	ABBV-4083		Whole Blood	1	P1D7	7	6	6 HRS POST DOSE		1	.	ng/mL		Not Received				1108
M16710	1108	ABBV-4083		Whole Blood	1	P1D7	7	8	8 HRS POST DOSE		3	.	ng/mL		Not Received				1108
M16710	1108	ABBV-4083		Whole Blood	1	P1D7	7	8	8 HRS POST DOSE		2	.	ng/mL		Not Received				1108
M16710	1108	ABBV-4083		Whole Blood	1	P1D7	7	8	8 HRS POST DOSE		1	.	ng/mL		Not Received				1108
M16710	1108	ABBV-4083		Whole Blood	1	P1D7	7	12	12 HRS POST DOSE		3	.	ng/mL		Not Received				1108
M16710	1108	ABBV-4083		Whole Blood	1	P1D7	7	12	12 HRS POST DOSE		2	.	ng/mL		Not Received				1108
M16710	1108	ABBV-4083		Whole Blood	1	P1D7	7	12	12 HRS POST DOSE		1	.	ng/mL		Not Received				1108
M16710	1108	ABBV-4083		Whole Blood	1	P1D7	7	15	15 HRS POST DOSE		3	.	ng/mL		Not Received				1108
M16710	1108	ABBV-4083		Whole Blood	1	P1D7	7	15	15 HRS POST DOSE		2	.	ng/mL		Not Received				1108
M16710	1108	ABBV-4083		Whole Blood	1	P1D7	7	15	15 HRS POST DOSE		1	.	ng/mL		Not Received				1108
M16710	1108	ABBV-4083		Whole Blood	1	P1D7	7	24	24 HRS POST DOSE		3	.	ng/mL		Not Received				1108
M16710	1108	ABBV-4083		Whole Blood	1	P1D7	7	24	24 HRS POST DOSE		2	.	ng/mL		Not Received				1108
M16710	1108	ABBV-4083		Whole Blood	1	P1D7	7	24	24 HRS POST DOSE		1	.	ng/mL		Not Received				1108
M16710	1108	ABBV-4083		Whole Blood	1	P1D7	7	30	30 HRS POST DOSE		3	.	ng/mL		Not Received				1108
M16710	1108	ABBV-4083		Whole Blood	1	P1D7	7	30	30 HRS POST DOSE		2	.	ng/mL		Not Received				1108
M16710	1108	ABBV-4083		Whole Blood	1	P1D7	7	30	30 HRS POST DOSE		1	.	ng/mL		Not Received				1108
M16710	1108	ABBV-4083		Whole Blood	1	P1D7	7	36	36 HRS POST DOSE		1	.	ng/mL		Not Received				1108
M16710	1108	ABBV-4083		Whole Blood	1	P1D7	7	36	36 HRS POST DOSE		3	.	ng/mL		Not Received				1108
M16710	1108	ABBV-4083		Whole Blood	1	P1D7	7	36	36 HRS POST DOSE		2	.	ng/mL		Not Received				1108
M16710	1108	ABBV-4083		Whole Blood	1	P1D11	11	0	PRIOR TO DOSE		1	.	ng/mL		Not Received				1108
M16710	1108	ABBV-4083		Whole Blood	1	P1D11	11	0	PRIOR TO DOSE		3	.	ng/mL		Not Received				1108
M16710	1108	ABBV-4083		Whole Blood	1	P1D11	11	0	PRIOR TO DOSE		2	.	ng/mL		Not Received				1108
M16710	1108	ABBV-4083		Whole Blood	1	P1D12	12	0	PRIOR TO DOSE		1	.	ng/mL		Not Received				1108
M16710	1108	ABBV-4083		Whole Blood	1	P1D12	12	0	PRIOR TO DOSE		3	.	ng/mL		Not Received				1108
M16710	1108	ABBV-4083		Whole Blood	1	P1D12	12	0	PRIOR TO DOSE		2	.	ng/mL		Not Received				1108
M16710	1108	ABBV-4083		Whole Blood	1	P1D13	13	0	PRIOR TO DOSE		1	.	ng/mL		Not Received				1108
M16710	1108	ABBV-4083		Whole Blood	1	P1D13	13	0	PRIOR TO DOSE		3	.	ng/mL		Not Received				1108
M16710	1108	ABBV-4083		Whole Blood	1	P1D13	13	0	PRIOR TO DOSE		2	.	ng/mL		Not Received				1108
M16710	1108	ABBV-4083		Whole Blood	1	P1D14	14	0	PRIOR TO DOSE		1	.	ng/mL		Not Received				1108
M16710	1108	ABBV-4083		Whole Blood	1	P1D14	14	0	PRIOR TO DOSE		3	.	ng/mL		Not Received				1108
M16710	1108	ABBV-4083		Whole Blood	1	P1D14	14	0	PRIOR TO DOSE		2	.	ng/mL		Not Received				1108
M16710	1108	ABBV-4083		Whole Blood	1	P1D14	14	0.5	0.5 HR POST DOSE		1	.	ng/mL		Not Received				1108
M16710	1108	ABBV-4083		Whole Blood	1	P1D14	14	0.5	0.5 HR POST DOSE		3	.	ng/mL		Not Received				1108
M16710	1108	ABBV-4083		Whole Blood	1	P1D14	14	0.5	0.5 HR POST DOSE		2	.	ng/mL		Not Received				1108
M16710	1108	ABBV-4083		Whole Blood	1	P1D14	14	1	1 HR POST DOSE		1	.	ng/mL		Not Received				1108
M16710	1108	ABBV-4083		Whole Blood	1	P1D14	14	1	1 HR POST DOSE		3	.	ng/mL		Not Received				1108
M16710	1108	ABBV-4083		Whole Blood	1	P1D14	14	1	1 HR POST DOSE		2	.	ng/mL		Not Received				1108
M16710	1108	ABBV-4083		Whole Blood	1	P1D14	14	1.5	1.5 HRS POST DOSE		1	.	ng/mL		Not Received				1108
M16710	1108	ABBV-4083		Whole Blood	1	P1D14	14	1.5	1.5 HRS POST DOSE		3	.	ng/mL		Not Received				1108
M16710	1108	ABBV-4083		Whole Blood	1	P1D14	14	1.5	1.5 HRS POST DOSE		2	.	ng/mL		Not Received				1108
M16710	1108	ABBV-4083		Whole Blood	1	P1D14	14	2	2 HRS POST DOSE		1	.	ng/mL		Not Received				1108
M16710	1108	ABBV-4083		Whole Blood	1	P1D14	14	2	2 HRS POST DOSE		3	.	ng/mL		Not Received				1108
M16710	1108	ABBV-4083		Whole Blood	1	P1D14	14	2	2 HRS POST DOSE		2	.	ng/mL		Not Received				1108
M16710	1108	ABBV-4083		Whole Blood	1	P1D14	14	3	3 HRS POST DOSE		1	.	ng/mL		Not Received				1108
M16710	1108	ABBV-4083		Whole Blood	1	P1D14	14	3	3 HRS POST DOSE		3	.	ng/mL		Not Received				1108
M16710	1108	ABBV-4083		Whole Blood	1	P1D14	14	3	3 HRS POST DOSE		2	.	ng/mL		Not Received				1108
M16710	1108	ABBV-4083		Whole Blood	1	P1D14	14	4	4 HRS POST DOSE		1	.	ng/mL		Not Received				1108
M16710	1108	ABBV-4083		Whole Blood	1	P1D14	14	4	4 HRS POST DOSE		3	.	ng/mL		Not Received				1108
M16710	1108	ABBV-4083		Whole Blood	1	P1D14	14	4	4 HRS POST DOSE		2	.	ng/mL		Not Received				1108
M16710	1108	ABBV-4083		Whole Blood	1	P1D14	14	5	5 HRS POST DOSE		1	.	ng/mL		Not Received				1108
M16710	1108	ABBV-4083		Whole Blood	1	P1D14	14	5	5 HRS POST DOSE		3	.	ng/mL		Not Received				1108
M16710	1108	ABBV-4083		Whole Blood	1	P1D14	14	5	5 HRS POST DOSE		2	.	ng/mL		Not Received				1108
M16710	1108	ABBV-4083		Whole Blood	1	P1D14	14	6	6 HRS POST DOSE		1	.	ng/mL		Not Received				1108
M16710	1108	ABBV-4083		Whole Blood	1	P1D14	14	6	6 HRS POST DOSE		3	.	ng/mL		Not Received				1108
M16710	1108	ABBV-4083		Whole Blood	1	P1D14	14	6	6 HRS POST DOSE		2	.	ng/mL		Not Received				1108
M16710	1108	ABBV-4083		Whole Blood	1	P1D14	14	8	8 HRS POST DOSE		1	.	ng/mL		Not Received				1108
M16710	1108	ABBV-4083		Whole Blood	1	P1D14	14	8	8 HRS POST DOSE		3	.	ng/mL		Not Received				1108
M16710	1108	ABBV-4083		Whole Blood	1	P1D14	14	8	8 HRS POST DOSE		2	.	ng/mL		Not Received				1108
M16710	1108	ABBV-4083		Whole Blood	1	P1D14	14	12	12 HRS POST DOSE		1	.	ng/mL		Not Received				1108
M16710	1108	ABBV-4083		Whole Blood	1	P1D14	14	12	12 HRS POST DOSE		3	.	ng/mL		Not Received				1108
M16710	1108	ABBV-4083		Whole Blood	1	P1D14	14	12	12 HRS POST DOSE		2	.	ng/mL		Not Received				1108
M16710	1108	ABBV-4083		Whole Blood	1	P1D14	14	15	15 HRS POST DOSE		1	.	ng/mL		Not Received				1108
M16710	1108	ABBV-4083		Whole Blood	1	P1D14	14	15	15 HRS POST DOSE		3	.	ng/mL		Not Received				1108
M16710	1108	ABBV-4083		Whole Blood	1	P1D14	14	15	15 HRS POST DOSE		2	.	ng/mL		Not Received				1108
M16710	1108	ABBV-4083		Whole Blood	1	P1D14	14	24	24 HRS POST DOSE		1	.	ng/mL		Not Received				1108
M16710	1108	ABBV-4083		Whole Blood	1	P1D14	14	24	24 HRS POST DOSE		3	.	ng/mL		Not Received				1108
M16710	1108	ABBV-4083		Whole Blood	1	P1D14	14	24	24 HRS POST DOSE		2	.	ng/mL		Not Received				1108
M16710	1108	ABBV-4083		Whole Blood	1	P1D14	14	30	30 HRS POST DOSE		1	.	ng/mL		Not Received				1108
M16710	1108	ABBV-4083		Whole Blood	1	P1D14	14	30	30 HRS POST DOSE		3	.	ng/mL		Not Received				1108
M16710	1108	ABBV-4083		Whole Blood	1	P1D14	14	30	30 HRS POST DOSE		2	.	ng/mL		Not Received				1108
M16710	1108	ABBV-4083		Whole Blood	1	P1D14	14	36	36 HRS POST DOSE		1	.	ng/mL		Not Received				1108
M16710	1108	ABBV-4083		Whole Blood	1	P1D14	14	36	36 HRS POST DOSE		3	.	ng/mL		Not Received				1108
M16710	1108	ABBV-4083		Whole Blood	1	P1D14	14	36	36 HRS POST DOSE		2	.	ng/mL		Not Received				1108
M16710	1108	ABBV-4083		Whole Blood	2	P2D1	1	0	PRIOR TO DOSE		3	.	ng/mL		Not Received				1108
M16710	1108	ABBV-4083		Whole Blood	2	P2D1	1	0	PRIOR TO DOSE		2	.	ng/mL		Not Received				1108
M16710	1108	ABBV-4083		Whole Blood	2	P2D1	1	0	PRIOR TO DOSE		1	.	ng/mL		Not Received				1108
M16710	1108	ABBV-4083		Whole Blood	2	P2D1	1	0.5	0.5 HR POST DOSE		3	.	ng/mL		Not Received				1108
M16710	1108	ABBV-4083		Whole Blood	2	P2D1	1	0.5	0.5 HR POST DOSE		2	.	ng/mL		Not Received				1108
M16710	1108	ABBV-4083		Whole Blood	2	P2D1	1	0.5	0.5 HR POST DOSE		1	.	ng/mL		Not Received				1108
M16710	1108	ABBV-4083		Whole Blood	2	P2D1	1	1	1 HR POST DOSE		3	.	ng/mL		Not Received				1108
M16710	1108	ABBV-4083		Whole Blood	2	P2D1	1	1	1 HR POST DOSE		2	.	ng/mL		Not Received				1108
M16710	1108	ABBV-4083		Whole Blood	2	P2D1	1	1	1 HR POST DOSE		1	.	ng/mL		Not Received				1108
M16710	1108	ABBV-4083		Whole Blood	2	P2D1	1	1.5	1.5 HRS POST DOSE		3	.	ng/mL		Not Received				1108
M16710	1108	ABBV-4083		Whole Blood	2	P2D1	1	1.5	1.5 HRS POST DOSE		2	.	ng/mL		Not Received				1108
M16710	1108	ABBV-4083		Whole Blood	2	P2D1	1	1.5	1.5 HRS POST DOSE		1	.	ng/mL		Not Received				1108
M16710	1108	ABBV-4083		Whole Blood	2	P2D1	1	2	2 HRS POST DOSE		3	.	ng/mL		Not Received				1108
M16710	1108	ABBV-4083		Whole Blood	2	P2D1	1	2	2 HRS POST DOSE		2	.	ng/mL		Not Received				1108
M16710	1108	ABBV-4083		Whole Blood	2	P2D1	1	2	2 HRS POST DOSE		1	.	ng/mL		Not Received				1108
M16710	1108	ABBV-4083		Whole Blood	2	P2D1	1	3	3 HRS POST DOSE		3	.	ng/mL		Not Received				1108
M16710	1108	ABBV-4083		Whole Blood	2	P2D1	1	3	3 HRS POST DOSE		2	.	ng/mL		Not Received				1108
M16710	1108	ABBV-4083		Whole Blood	2	P2D1	1	3	3 HRS POST DOSE		1	.	ng/mL		Not Received				1108
M16710	1108	ABBV-4083		Whole Blood	2	P2D1	1	4	4 HRS POST DOSE		3	.	ng/mL		Not Received				1108
M16710	1108	ABBV-4083		Whole Blood	2	P2D1	1	4	4 HRS POST DOSE		2	.	ng/mL		Not Received				1108
M16710	1108	ABBV-4083		Whole Blood	2	P2D1	1	4	4 HRS POST DOSE		1	.	ng/mL		Not Received				1108
M16710	1108	ABBV-4083		Whole Blood	2	P2D1	1	5	5 HRS POST DOSE		3	.	ng/mL		Not Received				1108
M16710	1108	ABBV-4083		Whole Blood	2	P2D1	1	5	5 HRS POST DOSE		2	.	ng/mL		Not Received				1108
M16710	1108	ABBV-4083		Whole Blood	2	P2D1	1	5	5 HRS POST DOSE		1	.	ng/mL		Not Received				1108
M16710	1108	ABBV-4083		Whole Blood	2	P2D1	1	6	6 HRS POST DOSE		3	.	ng/mL		Not Received				1108
M16710	1108	ABBV-4083		Whole Blood	2	P2D1	1	6	6 HRS POST DOSE		2	.	ng/mL		Not Received				1108
M16710	1108	ABBV-4083		Whole Blood	2	P2D1	1	6	6 HRS POST DOSE		1	.	ng/mL		Not Received				1108
M16710	1108	ABBV-4083		Whole Blood	2	P2D1	1	8	8 HRS POST DOSE		3	.	ng/mL		Not Received				1108
M16710	1108	ABBV-4083		Whole Blood	2	P2D1	1	8	8 HRS POST DOSE		2	.	ng/mL		Not Received				1108
M16710	1108	ABBV-4083		Whole Blood	2	P2D1	1	8	8 HRS POST DOSE		1	.	ng/mL		Not Received				1108
M16710	1108	ABBV-4083		Whole Blood	2	P2D1	1	12	12 HRS POST DOSE		3	.	ng/mL		Not Received				1108
M16710	1108	ABBV-4083		Whole Blood	2	P2D1	1	12	12 HRS POST DOSE		2	.	ng/mL		Not Received				1108
M16710	1108	ABBV-4083		Whole Blood	2	P2D1	1	12	12 HRS POST DOSE		1	.	ng/mL		Not Received				1108
M16710	1108	ABBV-4083		Whole Blood	2	P2D1	1	15	15 HRS POST DOSE		3	.	ng/mL		Not Received				1108
M16710	1108	ABBV-4083		Whole Blood	2	P2D1	1	15	15 HRS POST DOSE		2	.	ng/mL		Not Received				1108
M16710	1108	ABBV-4083		Whole Blood	2	P2D1	1	15	15 HRS POST DOSE		1	.	ng/mL		Not Received				1108
M16710	1108	ABBV-4083		Whole Blood	2	P2D1	1	24	24 HRS POST DOSE		3	.	ng/mL		Not Received				1108
M16710	1108	ABBV-4083		Whole Blood	2	P2D1	1	24	24 HRS POST DOSE		2	.	ng/mL		Not Received				1108
M16710	1108	ABBV-4083		Whole Blood	2	P2D1	1	24	24 HRS POST DOSE		1	.	ng/mL		Not Received				1108
M16710	1108	ABBV-4083		Whole Blood	2	P2D1	1	30	30 HRS POST DOSE		3	.	ng/mL		Not Received				1108
M16710	1108	ABBV-4083		Whole Blood	2	P2D1	1	30	30 HRS POST DOSE		2	.	ng/mL		Not Received				1108
M16710	1108	ABBV-4083		Whole Blood	2	P2D1	1	30	30 HRS POST DOSE		1	.	ng/mL		Not Received				1108
M16710	1108	ABBV-4083		Whole Blood	2	P2D1	1	36	36 HRS POST DOSE		3	.	ng/mL		Not Received				1108
M16710	1108	ABBV-4083		Whole Blood	2	P2D1	1	36	36 HRS POST DOSE		2	.	ng/mL		Not Received				1108
M16710	1108	ABBV-4083		Whole Blood	2	P2D1	1	36	36 HRS POST DOSE		1	.	ng/mL		Not Received				1108
M16710	1108	ABBV-4083		Whole Blood	2	P2D1	1	48	48 HRS POST DOSE		3	.	ng/mL		Not Received				1108
M16710	1108	ABBV-4083		Whole Blood	2	P2D1	1	48	48 HRS POST DOSE		2	.	ng/mL		Not Received				1108
M16710	1108	ABBV-4083		Whole Blood	2	P2D1	1	48	48 HRS POST DOSE		1	.	ng/mL		Not Received				1108
M16710	1108	ABBV-4083		Whole Blood	2	P2D1	1	60	60 HRS POST DOSE		3	.	ng/mL		Not Received				1108
M16710	1108	ABBV-4083		Whole Blood	2	P2D1	1	60	60 HRS POST DOSE		2	.	ng/mL		Not Received				1108
M16710	1108	ABBV-4083		Whole Blood	2	P2D1	1	60	60 HRS POST DOSE		1	.	ng/mL		Not Received				1108
M16710	1108	ABBV-4083		Whole Blood	2	P2D1	1	72	72 HRS POST DOSE		3	.	ng/mL		Not Received				1108
M16710	1108	ABBV-4083		Whole Blood	2	P2D1	1	72	72 HRS POST DOSE		2	.	ng/mL		Not Received				1108
M16710	1108	ABBV-4083		Whole Blood	2	P2D1	1	72	72 HRS POST DOSE		1	.	ng/mL		Not Received				1108
M16710	1108	ABBV-4083		Whole Blood	999	PD	999	0	PREMATURE DISCONTINUATION		3	.	ng/mL		Not Received				1108
M16710	1108	ABBV-4083		Whole Blood	999	PD	999	0	PREMATURE DISCONTINUATION		2	.	ng/mL		Not Received				1108
M16710	1108	ABBV-4083		Whole Blood	999	PD	999	0	PREMATURE DISCONTINUATION		1	.	ng/mL		Not Received				1108
M16710	1201	ABBV-4083		Whole Blood	1	P1D1	1	0	PRIOR TO DOSE		3	.	ng/mL		OK	16-Jan-2018		V00C67C3	1201
M16710	1201	ABBV-4083		Whole Blood	1	P1D1	1	0	PRIOR TO DOSE		2	.	ng/mL		OK	16-Jan-2018		V00C67C2	1201
M16710	1201	ABBV-4083	100	Whole Blood	1	P1D1	1	0	PRIOR TO DOSE		1	0.00	ng/mL	1ng/mL	OK	16-Jan-2018	18-Jan-2018	V00C67C1	1201
M16710	1201	ABBV-4083		Whole Blood	1	P1D1	1	0.5	0.5 HR POST DOSE		3	.	ng/mL		OK	16-Jan-2018		V00C67S3	1201
M16710	1201	ABBV-4083		Whole Blood	1	P1D1	1	0.5	0.5 HR POST DOSE		2	.	ng/mL		OK	16-Jan-2018		V00C67S2	1201
M16710	1201	ABBV-4083	100	Whole Blood	1	P1D1	1	0.5	0.5 HR POST DOSE		1	1.41	ng/mL	1ng/mL	OK	16-Jan-2018	18-Jan-2018	V00C67S1	1201
M16710	1201	ABBV-4083		Whole Blood	1	P1D1	1	1	1 HR POST DOSE		3	.	ng/mL		OK	16-Jan-2018		V00C6803	1201
M16710	1201	ABBV-4083		Whole Blood	1	P1D1	1	1	1 HR POST DOSE		2	.	ng/mL		OK	16-Jan-2018		V00C6802	1201
M16710	1201	ABBV-4083	100	Whole Blood	1	P1D1	1	1	1 HR POST DOSE		1	5.66	ng/mL	1ng/mL	OK	16-Jan-2018	18-Jan-2018	V00C6801	1201
M16710	1201	ABBV-4083		Whole Blood	1	P1D1	1	1.5	1.5 HRS POST DOSE		3	.	ng/mL		OK	16-Jan-2018		V00C6883	1201
M16710	1201	ABBV-4083		Whole Blood	1	P1D1	1	1.5	1.5 HRS POST DOSE		2	.	ng/mL		OK	16-Jan-2018		V00C6882	1201
M16710	1201	ABBV-4083	100	Whole Blood	1	P1D1	1	1.5	1.5 HRS POST DOSE		1	7.64	ng/mL	1ng/mL	OK	16-Jan-2018	18-Jan-2018	V00C6881	1201
M16710	1201	ABBV-4083		Whole Blood	1	P1D1	1	2	2 HRS POST DOSE		3	.	ng/mL		OK	16-Jan-2018		V00C68G3	1201
M16710	1201	ABBV-4083		Whole Blood	1	P1D1	1	2	2 HRS POST DOSE		2	.	ng/mL		OK	16-Jan-2018		V00C68G2	1201
M16710	1201	ABBV-4083	100	Whole Blood	1	P1D1	1	2	2 HRS POST DOSE		1	8.33	ng/mL	1ng/mL	OK	16-Jan-2018	18-Jan-2018	V00C68G1	1201
M16710	1201	ABBV-4083		Whole Blood	1	P1D1	1	3	3 HRS POST DOSE		3	.	ng/mL		OK	16-Jan-2018		V00C68W3	1201
M16710	1201	ABBV-4083		Whole Blood	1	P1D1	1	3	3 HRS POST DOSE		2	.	ng/mL		OK	16-Jan-2018		V00C68W2	1201
M16710	1201	ABBV-4083	100	Whole Blood	1	P1D1	1	3	3 HRS POST DOSE		1	3.99	ng/mL	1ng/mL	OK	16-Jan-2018	18-Jan-2018	V00C68W1	1201
M16710	1201	ABBV-4083		Whole Blood	1	P1D1	1	4	4 HRS POST DOSE		3	.	ng/mL		OK	16-Jan-2018		V00C6943	1201
M16710	1201	ABBV-4083		Whole Blood	1	P1D1	1	4	4 HRS POST DOSE		2	.	ng/mL		OK	16-Jan-2018		V00C6942	1201
M16710	1201	ABBV-4083	100	Whole Blood	1	P1D1	1	4	4 HRS POST DOSE		1	2.39	ng/mL	1ng/mL	OK	16-Jan-2018	18-Jan-2018	V00C6941	1201
M16710	1201	ABBV-4083		Whole Blood	1	P1D1	1	5	5 HRS POST DOSE		3	.	ng/mL		OK	16-Jan-2018		V00C69C3	1201
M16710	1201	ABBV-4083		Whole Blood	1	P1D1	1	5	5 HRS POST DOSE		2	.	ng/mL		OK	16-Jan-2018		V00C69C2	1201
M16710	1201	ABBV-4083	100	Whole Blood	1	P1D1	1	5	5 HRS POST DOSE		1	2.35	ng/mL	1ng/mL	OK	16-Jan-2018	18-Jan-2018	V00C69C1	1201
M16710	1201	ABBV-4083		Whole Blood	1	P1D1	1	6	6 HRS POST DOSE		3	.	ng/mL		OK	16-Jan-2018		V00C69K3	1201
M16710	1201	ABBV-4083		Whole Blood	1	P1D1	1	6	6 HRS POST DOSE		2	.	ng/mL		OK	16-Jan-2018		V00C69K2	1201
M16710	1201	ABBV-4083	100	Whole Blood	1	P1D1	1	6	6 HRS POST DOSE		1	1.58	ng/mL	1ng/mL	OK	16-Jan-2018	18-Jan-2018	V00C69K1	1201
M16710	1201	ABBV-4083		Whole Blood	1	P1D1	1	8	8 HRS POST DOSE		3	.	ng/mL		OK	16-Jan-2018		V00C69S3	1201
M16710	1201	ABBV-4083		Whole Blood	1	P1D1	1	8	8 HRS POST DOSE		2	.	ng/mL		OK	16-Jan-2018		V00C69S2	1201
M16710	1201	ABBV-4083	100	Whole Blood	1	P1D1	1	8	8 HRS POST DOSE		1	0.00	ng/mL	1ng/mL	OK	16-Jan-2018	18-Jan-2018	V00C69S1	1201
M16710	1201	ABBV-4083		Whole Blood	1	P1D1	1	12	12 HRS POST DOSE		3	.	ng/mL		OK	16-Jan-2018		V00C6A83	1201
M16710	1201	ABBV-4083		Whole Blood	1	P1D1	1	12	12 HRS POST DOSE		2	.	ng/mL		OK	16-Jan-2018		V00C6A82	1201
M16710	1201	ABBV-4083	100	Whole Blood	1	P1D1	1	12	12 HRS POST DOSE		1	0.00	ng/mL	1ng/mL	OK	16-Jan-2018	18-Jan-2018	V00C6A81	1201
M16710	1201	ABBV-4083		Whole Blood	1	P1D1	1	15	15 HRS POST DOSE		3	.	ng/mL		OK	16-Jan-2018		V00C6AG3	1201
M16710	1201	ABBV-4083		Whole Blood	1	P1D1	1	15	15 HRS POST DOSE		2	.	ng/mL		OK	16-Jan-2018		V00C6AG2	1201
M16710	1201	ABBV-4083	100	Whole Blood	1	P1D1	1	15	15 HRS POST DOSE		1	0.00	ng/mL	1ng/mL	OK	16-Jan-2018	18-Jan-2018	V00C6AG1	1201
M16710	1201	ABBV-4083		Whole Blood	1	P1D1	1	24	24 HRS POST DOSE		3	.	ng/mL		OK	16-Jan-2018		V00C6AO3	1201
M16710	1201	ABBV-4083		Whole Blood	1	P1D1	1	24	24 HRS POST DOSE		2	.	ng/mL		OK	16-Jan-2018		V00C6AO2	1201
M16710	1201	ABBV-4083	100	Whole Blood	1	P1D1	1	24	24 HRS POST DOSE		1	0.00	ng/mL	1ng/mL	OK	16-Jan-2018	18-Jan-2018	V00C6AO1	1201
M16710	1201	ABBV-4083		Whole Blood	1	P1D1	1	30	30 HRS POST DOSE		3	.	ng/mL		OK	16-Jan-2018		V00C6B43	1201
M16710	1201	ABBV-4083		Whole Blood	1	P1D1	1	30	30 HRS POST DOSE		2	.	ng/mL		OK	16-Jan-2018		V00C6B42	1201
M16710	1201	ABBV-4083	100	Whole Blood	1	P1D1	1	30	30 HRS POST DOSE		1	0.00	ng/mL	1ng/mL	OK	16-Jan-2018	18-Jan-2018	V00C6B41	1201
M16710	1201	ABBV-4083		Whole Blood	1	P1D1	1	36	36 HRS POST DOSE		3	.	ng/mL		OK	16-Jan-2018		V00C6BC3	1201
M16710	1201	ABBV-4083		Whole Blood	1	P1D1	1	36	36 HRS POST DOSE		2	.	ng/mL		OK	16-Jan-2018		V00C6BC2	1201
M16710	1201	ABBV-4083	100	Whole Blood	1	P1D1	1	36	36 HRS POST DOSE		1	0.00	ng/mL	1ng/mL	OK	16-Jan-2018	18-Jan-2018	V00C6BC1	1201
M16710	1201	ABBV-4083		Whole Blood	1	P1D3	3	0	PRIOR TO DOSE		3	.	ng/mL		Not Received				1201
M16710	1201	ABBV-4083		Whole Blood	1	P1D3	3	0	PRIOR TO DOSE		2	.	ng/mL		Not Received				1201
M16710	1201	ABBV-4083		Whole Blood	1	P1D1	1	48	48 HRS POST DOSE		3	.	ng/mL		OK	16-Jan-2018		V00C6BK3	1201
M16710	1201	ABBV-4083		Whole Blood	1	P1D1	1	48	48 HRS POST DOSE		2	.	ng/mL		OK	16-Jan-2018		V00C6BK2	1201
M16710	1201	ABBV-4083	100	Whole Blood	1	P1D1	1	48	48 HRS POST DOSE		1	0.00	ng/mL	1ng/mL	OK	16-Jan-2018	18-Jan-2018	V00C6BK1	1201
M16710	1201	ABBV-4083		Whole Blood	1	P1D3	3	0	PRIOR TO DOSE		1	.	ng/mL		Not Received				1201
M16710	1201	ABBV-4083		Whole Blood	1	P1D1	1	60	60 HRS POST DOSE		3	.	ng/mL		OK	16-Jan-2018		V00C6BS3	1201
M16710	1201	ABBV-4083		Whole Blood	1	P1D1	1	60	60 HRS POST DOSE		2	.	ng/mL		OK	16-Jan-2018		V00C6BS2	1201
M16710	1201	ABBV-4083	100	Whole Blood	1	P1D1	1	60	60 HRS POST DOSE		1	0.00	ng/mL	1ng/mL	OK	16-Jan-2018	19-Jan-2018	V00C6BS1	1201
M16710	1201	ABBV-4083		Whole Blood	1	P1D4	4	0	PRIOR TO DOSE		3	.	ng/mL		Not Received				1201
M16710	1201	ABBV-4083		Whole Blood	1	P1D4	4	0	PRIOR TO DOSE		2	.	ng/mL		Not Received				1201
M16710	1201	ABBV-4083		Whole Blood	1	P1D1	1	72	72 HRS POST DOSE		3	.	ng/mL		OK	16-Jan-2018		V00C6C03	1201
M16710	1201	ABBV-4083		Whole Blood	1	P1D1	1	72	72 HRS POST DOSE		2	.	ng/mL		OK	16-Jan-2018		V00C6C02	1201
M16710	1201	ABBV-4083	100	Whole Blood	1	P1D1	1	72	72 HRS POST DOSE		1	0.00	ng/mL	1ng/mL	OK	16-Jan-2018	19-Jan-2018	V00C6C01	1201
M16710	1201	ABBV-4083		Whole Blood	1	P1D4	4	0	PRIOR TO DOSE		1	.	ng/mL		Not Received				1201
M16710	1201	ABBV-4083		Whole Blood	1	P1D5	5	0	PRIOR TO DOSE		3	.	ng/mL		Not Received				1201
M16710	1201	ABBV-4083		Whole Blood	1	P1D5	5	0	PRIOR TO DOSE		2	.	ng/mL		Not Received				1201
M16710	1201	ABBV-4083		Whole Blood	1	P1D5	5	0	PRIOR TO DOSE		1	.	ng/mL		Not Received				1201
M16710	1201	ABBV-4083		Whole Blood	1	P1D6	6	0	PRIOR TO DOSE		3	.	ng/mL		Not Received				1201
M16710	1201	ABBV-4083		Whole Blood	1	P1D6	6	0	PRIOR TO DOSE		2	.	ng/mL		Not Received				1201
M16710	1201	ABBV-4083		Whole Blood	1	P1D6	6	0	PRIOR TO DOSE		1	.	ng/mL		Not Received				1201
M16710	1201	ABBV-4083		Whole Blood	1	P1D7	7	0	PRIOR TO DOSE		3	.	ng/mL		Not Received				1201
M16710	1201	ABBV-4083		Whole Blood	1	P1D7	7	0	PRIOR TO DOSE		2	.	ng/mL		Not Received				1201
M16710	1201	ABBV-4083		Whole Blood	1	P1D7	7	0	PRIOR TO DOSE		1	.	ng/mL		Not Received				1201
M16710	1201	ABBV-4083		Whole Blood	1	P1D7	7	0.5	0.5 HR POST DOSE		3	.	ng/mL		Not Received				1201
M16710	1201	ABBV-4083		Whole Blood	1	P1D7	7	0.5	0.5 HR POST DOSE		2	.	ng/mL		Not Received				1201
M16710	1201	ABBV-4083		Whole Blood	1	P1D7	7	0.5	0.5 HR POST DOSE		1	.	ng/mL		Not Received				1201
M16710	1201	ABBV-4083		Whole Blood	1	P1D7	7	1	1 HR POST DOSE		3	.	ng/mL		Not Received				1201
M16710	1201	ABBV-4083		Whole Blood	1	P1D7	7	1	1 HR POST DOSE		2	.	ng/mL		Not Received				1201
M16710	1201	ABBV-4083		Whole Blood	1	P1D7	7	1	1 HR POST DOSE		1	.	ng/mL		Not Received				1201
M16710	1201	ABBV-4083		Whole Blood	1	P1D7	7	1.5	1.5 HRS POST DOSE		3	.	ng/mL		Not Received				1201
M16710	1201	ABBV-4083		Whole Blood	1	P1D7	7	1.5	1.5 HRS POST DOSE		2	.	ng/mL		Not Received				1201
M16710	1201	ABBV-4083		Whole Blood	1	P1D7	7	1.5	1.5 HRS POST DOSE		1	.	ng/mL		Not Received				1201
M16710	1201	ABBV-4083		Whole Blood	1	P1D7	7	2	2 HRS POST DOSE		3	.	ng/mL		Not Received				1201
M16710	1201	ABBV-4083		Whole Blood	1	P1D7	7	2	2 HRS POST DOSE		2	.	ng/mL		Not Received				1201
M16710	1201	ABBV-4083		Whole Blood	1	P1D7	7	2	2 HRS POST DOSE		1	.	ng/mL		Not Received				1201
M16710	1201	ABBV-4083		Whole Blood	1	P1D7	7	3	3 HRS POST DOSE		3	.	ng/mL		Not Received				1201
M16710	1201	ABBV-4083		Whole Blood	1	P1D7	7	3	3 HRS POST DOSE		2	.	ng/mL		Not Received				1201
M16710	1201	ABBV-4083		Whole Blood	1	P1D7	7	3	3 HRS POST DOSE		1	.	ng/mL		Not Received				1201
M16710	1201	ABBV-4083		Whole Blood	1	P1D7	7	4	4 HRS POST DOSE		3	.	ng/mL		Not Received				1201
M16710	1201	ABBV-4083		Whole Blood	1	P1D7	7	4	4 HRS POST DOSE		2	.	ng/mL		Not Received				1201
M16710	1201	ABBV-4083		Whole Blood	1	P1D7	7	4	4 HRS POST DOSE		1	.	ng/mL		Not Received				1201
M16710	1201	ABBV-4083		Whole Blood	1	P1D7	7	5	5 HRS POST DOSE		3	.	ng/mL		Not Received				1201
M16710	1201	ABBV-4083		Whole Blood	1	P1D7	7	5	5 HRS POST DOSE		2	.	ng/mL		Not Received				1201
M16710	1201	ABBV-4083		Whole Blood	1	P1D7	7	5	5 HRS POST DOSE		1	.	ng/mL		Not Received				1201
M16710	1201	ABBV-4083		Whole Blood	1	P1D7	7	6	6 HRS POST DOSE		3	.	ng/mL		Not Received				1201
M16710	1201	ABBV-4083		Whole Blood	1	P1D7	7	6	6 HRS POST DOSE		2	.	ng/mL		Not Received				1201
M16710	1201	ABBV-4083		Whole Blood	1	P1D7	7	6	6 HRS POST DOSE		1	.	ng/mL		Not Received				1201
M16710	1201	ABBV-4083		Whole Blood	1	P1D7	7	8	8 HRS POST DOSE		3	.	ng/mL		Not Received				1201
M16710	1201	ABBV-4083		Whole Blood	1	P1D7	7	8	8 HRS POST DOSE		2	.	ng/mL		Not Received				1201
M16710	1201	ABBV-4083		Whole Blood	1	P1D7	7	8	8 HRS POST DOSE		1	.	ng/mL		Not Received				1201
M16710	1201	ABBV-4083		Whole Blood	1	P1D7	7	12	12 HRS POST DOSE		3	.	ng/mL		Not Received				1201
M16710	1201	ABBV-4083		Whole Blood	1	P1D7	7	12	12 HRS POST DOSE		2	.	ng/mL		Not Received				1201
M16710	1201	ABBV-4083		Whole Blood	1	P1D7	7	12	12 HRS POST DOSE		1	.	ng/mL		Not Received				1201
M16710	1201	ABBV-4083		Whole Blood	1	P1D7	7	15	15 HRS POST DOSE		3	.	ng/mL		Not Received				1201
M16710	1201	ABBV-4083		Whole Blood	1	P1D7	7	15	15 HRS POST DOSE		2	.	ng/mL		Not Received				1201
M16710	1201	ABBV-4083		Whole Blood	1	P1D7	7	15	15 HRS POST DOSE		1	.	ng/mL		Not Received				1201
M16710	1201	ABBV-4083		Whole Blood	1	P1D7	7	24	24 HRS POST DOSE		3	.	ng/mL		Not Received				1201
M16710	1201	ABBV-4083		Whole Blood	1	P1D7	7	24	24 HRS POST DOSE		2	.	ng/mL		Not Received				1201
M16710	1201	ABBV-4083		Whole Blood	1	P1D7	7	24	24 HRS POST DOSE		1	.	ng/mL		Not Received				1201
M16710	1201	ABBV-4083		Whole Blood	1	P1D7	7	30	30 HRS POST DOSE		3	.	ng/mL		Not Received				1201
M16710	1201	ABBV-4083		Whole Blood	1	P1D7	7	30	30 HRS POST DOSE		2	.	ng/mL		Not Received				1201
M16710	1201	ABBV-4083		Whole Blood	1	P1D7	7	30	30 HRS POST DOSE		1	.	ng/mL		Not Received				1201
M16710	1201	ABBV-4083		Whole Blood	1	P1D7	7	36	36 HRS POST DOSE		1	.	ng/mL		Not Received				1201
M16710	1201	ABBV-4083		Whole Blood	1	P1D7	7	36	36 HRS POST DOSE		3	.	ng/mL		Not Received				1201
M16710	1201	ABBV-4083		Whole Blood	1	P1D7	7	36	36 HRS POST DOSE		2	.	ng/mL		Not Received				1201
M16710	1201	ABBV-4083		Whole Blood	1	P1D11	11	0	PRIOR TO DOSE		1	.	ng/mL		Not Received				1201
M16710	1201	ABBV-4083		Whole Blood	1	P1D11	11	0	PRIOR TO DOSE		3	.	ng/mL		Not Received				1201
M16710	1201	ABBV-4083		Whole Blood	1	P1D11	11	0	PRIOR TO DOSE		2	.	ng/mL		Not Received				1201
M16710	1201	ABBV-4083		Whole Blood	1	P1D12	12	0	PRIOR TO DOSE		1	.	ng/mL		Not Received				1201
M16710	1201	ABBV-4083		Whole Blood	1	P1D12	12	0	PRIOR TO DOSE		3	.	ng/mL		Not Received				1201
M16710	1201	ABBV-4083		Whole Blood	1	P1D12	12	0	PRIOR TO DOSE		2	.	ng/mL		Not Received				1201
M16710	1201	ABBV-4083		Whole Blood	1	P1D13	13	0	PRIOR TO DOSE		1	.	ng/mL		Not Received				1201
M16710	1201	ABBV-4083		Whole Blood	1	P1D13	13	0	PRIOR TO DOSE		3	.	ng/mL		Not Received				1201
M16710	1201	ABBV-4083		Whole Blood	1	P1D13	13	0	PRIOR TO DOSE		2	.	ng/mL		Not Received				1201
M16710	1201	ABBV-4083		Whole Blood	1	P1D14	14	0	PRIOR TO DOSE		1	.	ng/mL		Not Received				1201
M16710	1201	ABBV-4083		Whole Blood	1	P1D14	14	0	PRIOR TO DOSE		3	.	ng/mL		Not Received				1201
M16710	1201	ABBV-4083		Whole Blood	1	P1D14	14	0	PRIOR TO DOSE		2	.	ng/mL		Not Received				1201
M16710	1201	ABBV-4083		Whole Blood	1	P1D14	14	0.5	0.5 HR POST DOSE		1	.	ng/mL		Not Received				1201
M16710	1201	ABBV-4083		Whole Blood	1	P1D14	14	0.5	0.5 HR POST DOSE		3	.	ng/mL		Not Received				1201
M16710	1201	ABBV-4083		Whole Blood	1	P1D14	14	0.5	0.5 HR POST DOSE		2	.	ng/mL		Not Received				1201
M16710	1201	ABBV-4083		Whole Blood	1	P1D14	14	1	1 HR POST DOSE		1	.	ng/mL		Not Received				1201
M16710	1201	ABBV-4083		Whole Blood	1	P1D14	14	1	1 HR POST DOSE		3	.	ng/mL		Not Received				1201
M16710	1201	ABBV-4083		Whole Blood	1	P1D14	14	1	1 HR POST DOSE		2	.	ng/mL		Not Received				1201
M16710	1201	ABBV-4083		Whole Blood	1	P1D14	14	1.5	1.5 HRS POST DOSE		1	.	ng/mL		Not Received				1201
M16710	1201	ABBV-4083		Whole Blood	1	P1D14	14	1.5	1.5 HRS POST DOSE		3	.	ng/mL		Not Received				1201
M16710	1201	ABBV-4083		Whole Blood	1	P1D14	14	1.5	1.5 HRS POST DOSE		2	.	ng/mL		Not Received				1201
M16710	1201	ABBV-4083		Whole Blood	1	P1D14	14	2	2 HRS POST DOSE		1	.	ng/mL		Not Received				1201
M16710	1201	ABBV-4083		Whole Blood	1	P1D14	14	2	2 HRS POST DOSE		3	.	ng/mL		Not Received				1201
M16710	1201	ABBV-4083		Whole Blood	1	P1D14	14	2	2 HRS POST DOSE		2	.	ng/mL		Not Received				1201
M16710	1201	ABBV-4083		Whole Blood	1	P1D14	14	3	3 HRS POST DOSE		1	.	ng/mL		Not Received				1201
M16710	1201	ABBV-4083		Whole Blood	1	P1D14	14	3	3 HRS POST DOSE		3	.	ng/mL		Not Received				1201
M16710	1201	ABBV-4083		Whole Blood	1	P1D14	14	3	3 HRS POST DOSE		2	.	ng/mL		Not Received				1201
M16710	1201	ABBV-4083		Whole Blood	1	P1D14	14	4	4 HRS POST DOSE		1	.	ng/mL		Not Received				1201
M16710	1201	ABBV-4083		Whole Blood	1	P1D14	14	4	4 HRS POST DOSE		3	.	ng/mL		Not Received				1201
M16710	1201	ABBV-4083		Whole Blood	1	P1D14	14	4	4 HRS POST DOSE		2	.	ng/mL		Not Received				1201
M16710	1201	ABBV-4083		Whole Blood	1	P1D14	14	5	5 HRS POST DOSE		1	.	ng/mL		Not Received				1201
M16710	1201	ABBV-4083		Whole Blood	1	P1D14	14	5	5 HRS POST DOSE		3	.	ng/mL		Not Received				1201
M16710	1201	ABBV-4083		Whole Blood	1	P1D14	14	5	5 HRS POST DOSE		2	.	ng/mL		Not Received				1201
M16710	1201	ABBV-4083		Whole Blood	1	P1D14	14	6	6 HRS POST DOSE		1	.	ng/mL		Not Received				1201
M16710	1201	ABBV-4083		Whole Blood	1	P1D14	14	6	6 HRS POST DOSE		3	.	ng/mL		Not Received				1201
M16710	1201	ABBV-4083		Whole Blood	1	P1D14	14	6	6 HRS POST DOSE		2	.	ng/mL		Not Received				1201
M16710	1201	ABBV-4083		Whole Blood	1	P1D14	14	8	8 HRS POST DOSE		1	.	ng/mL		Not Received				1201
M16710	1201	ABBV-4083		Whole Blood	1	P1D14	14	8	8 HRS POST DOSE		3	.	ng/mL		Not Received				1201
M16710	1201	ABBV-4083		Whole Blood	1	P1D14	14	8	8 HRS POST DOSE		2	.	ng/mL		Not Received				1201
M16710	1201	ABBV-4083		Whole Blood	1	P1D14	14	12	12 HRS POST DOSE		1	.	ng/mL		Not Received				1201
M16710	1201	ABBV-4083		Whole Blood	1	P1D14	14	12	12 HRS POST DOSE		3	.	ng/mL		Not Received				1201
M16710	1201	ABBV-4083		Whole Blood	1	P1D14	14	12	12 HRS POST DOSE		2	.	ng/mL		Not Received				1201
M16710	1201	ABBV-4083		Whole Blood	1	P1D14	14	15	15 HRS POST DOSE		1	.	ng/mL		Not Received				1201
M16710	1201	ABBV-4083		Whole Blood	1	P1D14	14	15	15 HRS POST DOSE		3	.	ng/mL		Not Received				1201
M16710	1201	ABBV-4083		Whole Blood	1	P1D14	14	15	15 HRS POST DOSE		2	.	ng/mL		Not Received				1201
M16710	1201	ABBV-4083		Whole Blood	1	P1D14	14	24	24 HRS POST DOSE		1	.	ng/mL		Not Received				1201
M16710	1201	ABBV-4083		Whole Blood	1	P1D14	14	24	24 HRS POST DOSE		3	.	ng/mL		Not Received				1201
M16710	1201	ABBV-4083		Whole Blood	1	P1D14	14	24	24 HRS POST DOSE		2	.	ng/mL		Not Received				1201
M16710	1201	ABBV-4083		Whole Blood	1	P1D14	14	30	30 HRS POST DOSE		1	.	ng/mL		Not Received				1201
M16710	1201	ABBV-4083		Whole Blood	1	P1D14	14	30	30 HRS POST DOSE		3	.	ng/mL		Not Received				1201
M16710	1201	ABBV-4083		Whole Blood	1	P1D14	14	30	30 HRS POST DOSE		2	.	ng/mL		Not Received				1201
M16710	1201	ABBV-4083		Whole Blood	1	P1D14	14	36	36 HRS POST DOSE		1	.	ng/mL		Not Received				1201
M16710	1201	ABBV-4083		Whole Blood	1	P1D14	14	36	36 HRS POST DOSE		3	.	ng/mL		Not Received				1201
M16710	1201	ABBV-4083		Whole Blood	1	P1D14	14	36	36 HRS POST DOSE		2	.	ng/mL		Not Received				1201
M16710	1201	ABBV-4083		Whole Blood	2	P2D1	1	0	PRIOR TO DOSE		3	.	ng/mL		Not Received				1201
M16710	1201	ABBV-4083		Whole Blood	2	P2D1	1	0	PRIOR TO DOSE		2	.	ng/mL		Not Received				1201
M16710	1201	ABBV-4083		Whole Blood	2	P2D1	1	0	PRIOR TO DOSE		1	.	ng/mL		Not Received				1201
M16710	1201	ABBV-4083		Whole Blood	2	P2D1	1	0.5	0.5 HR POST DOSE		3	.	ng/mL		Not Received				1201
M16710	1201	ABBV-4083		Whole Blood	2	P2D1	1	0.5	0.5 HR POST DOSE		2	.	ng/mL		Not Received				1201
M16710	1201	ABBV-4083		Whole Blood	2	P2D1	1	0.5	0.5 HR POST DOSE		1	.	ng/mL		Not Received				1201
M16710	1201	ABBV-4083		Whole Blood	2	P2D1	1	1	1 HR POST DOSE		3	.	ng/mL		Not Received				1201
M16710	1201	ABBV-4083		Whole Blood	2	P2D1	1	1	1 HR POST DOSE		2	.	ng/mL		Not Received				1201
M16710	1201	ABBV-4083		Whole Blood	2	P2D1	1	1	1 HR POST DOSE		1	.	ng/mL		Not Received				1201
M16710	1201	ABBV-4083		Whole Blood	2	P2D1	1	1.5	1.5 HRS POST DOSE		3	.	ng/mL		Not Received				1201
M16710	1201	ABBV-4083		Whole Blood	2	P2D1	1	1.5	1.5 HRS POST DOSE		2	.	ng/mL		Not Received				1201
M16710	1201	ABBV-4083		Whole Blood	2	P2D1	1	1.5	1.5 HRS POST DOSE		1	.	ng/mL		Not Received				1201
M16710	1201	ABBV-4083		Whole Blood	2	P2D1	1	2	2 HRS POST DOSE		3	.	ng/mL		Not Received				1201
M16710	1201	ABBV-4083		Whole Blood	2	P2D1	1	2	2 HRS POST DOSE		2	.	ng/mL		Not Received				1201
M16710	1201	ABBV-4083		Whole Blood	2	P2D1	1	2	2 HRS POST DOSE		1	.	ng/mL		Not Received				1201
M16710	1201	ABBV-4083		Whole Blood	2	P2D1	1	3	3 HRS POST DOSE		3	.	ng/mL		Not Received				1201
M16710	1201	ABBV-4083		Whole Blood	2	P2D1	1	3	3 HRS POST DOSE		2	.	ng/mL		Not Received				1201
M16710	1201	ABBV-4083		Whole Blood	2	P2D1	1	3	3 HRS POST DOSE		1	.	ng/mL		Not Received				1201
M16710	1201	ABBV-4083		Whole Blood	2	P2D1	1	4	4 HRS POST DOSE		3	.	ng/mL		Not Received				1201
M16710	1201	ABBV-4083		Whole Blood	2	P2D1	1	4	4 HRS POST DOSE		2	.	ng/mL		Not Received				1201
M16710	1201	ABBV-4083		Whole Blood	2	P2D1	1	4	4 HRS POST DOSE		1	.	ng/mL		Not Received				1201
M16710	1201	ABBV-4083		Whole Blood	2	P2D1	1	5	5 HRS POST DOSE		3	.	ng/mL		Not Received				1201
M16710	1201	ABBV-4083		Whole Blood	2	P2D1	1	5	5 HRS POST DOSE		2	.	ng/mL		Not Received				1201
M16710	1201	ABBV-4083		Whole Blood	2	P2D1	1	5	5 HRS POST DOSE		1	.	ng/mL		Not Received				1201
M16710	1201	ABBV-4083		Whole Blood	2	P2D1	1	6	6 HRS POST DOSE		3	.	ng/mL		Not Received				1201
M16710	1201	ABBV-4083		Whole Blood	2	P2D1	1	6	6 HRS POST DOSE		2	.	ng/mL		Not Received				1201
M16710	1201	ABBV-4083		Whole Blood	2	P2D1	1	6	6 HRS POST DOSE		1	.	ng/mL		Not Received				1201
M16710	1201	ABBV-4083		Whole Blood	2	P2D1	1	8	8 HRS POST DOSE		3	.	ng/mL		Not Received				1201
M16710	1201	ABBV-4083		Whole Blood	2	P2D1	1	8	8 HRS POST DOSE		2	.	ng/mL		Not Received				1201
M16710	1201	ABBV-4083		Whole Blood	2	P2D1	1	8	8 HRS POST DOSE		1	.	ng/mL		Not Received				1201
M16710	1201	ABBV-4083		Whole Blood	2	P2D1	1	12	12 HRS POST DOSE		3	.	ng/mL		Not Received				1201
M16710	1201	ABBV-4083		Whole Blood	2	P2D1	1	12	12 HRS POST DOSE		2	.	ng/mL		Not Received				1201
M16710	1201	ABBV-4083		Whole Blood	2	P2D1	1	12	12 HRS POST DOSE		1	.	ng/mL		Not Received				1201
M16710	1201	ABBV-4083		Whole Blood	2	P2D1	1	15	15 HRS POST DOSE		3	.	ng/mL		Not Received				1201
M16710	1201	ABBV-4083		Whole Blood	2	P2D1	1	15	15 HRS POST DOSE		2	.	ng/mL		Not Received				1201
M16710	1201	ABBV-4083		Whole Blood	2	P2D1	1	15	15 HRS POST DOSE		1	.	ng/mL		Not Received				1201
M16710	1201	ABBV-4083		Whole Blood	2	P2D1	1	24	24 HRS POST DOSE		3	.	ng/mL		Not Received				1201
M16710	1201	ABBV-4083		Whole Blood	2	P2D1	1	24	24 HRS POST DOSE		2	.	ng/mL		Not Received				1201
M16710	1201	ABBV-4083		Whole Blood	2	P2D1	1	24	24 HRS POST DOSE		1	.	ng/mL		Not Received				1201
M16710	1201	ABBV-4083		Whole Blood	2	P2D1	1	30	30 HRS POST DOSE		3	.	ng/mL		Not Received				1201
M16710	1201	ABBV-4083		Whole Blood	2	P2D1	1	30	30 HRS POST DOSE		2	.	ng/mL		Not Received				1201
M16710	1201	ABBV-4083		Whole Blood	2	P2D1	1	30	30 HRS POST DOSE		1	.	ng/mL		Not Received				1201
M16710	1201	ABBV-4083		Whole Blood	2	P2D1	1	36	36 HRS POST DOSE		3	.	ng/mL		Not Received				1201
M16710	1201	ABBV-4083		Whole Blood	2	P2D1	1	36	36 HRS POST DOSE		2	.	ng/mL		Not Received				1201
M16710	1201	ABBV-4083		Whole Blood	2	P2D1	1	36	36 HRS POST DOSE		1	.	ng/mL		Not Received				1201
M16710	1201	ABBV-4083		Whole Blood	2	P2D1	1	48	48 HRS POST DOSE		3	.	ng/mL		Not Received				1201
M16710	1201	ABBV-4083		Whole Blood	2	P2D1	1	48	48 HRS POST DOSE		2	.	ng/mL		Not Received				1201
M16710	1201	ABBV-4083		Whole Blood	2	P2D1	1	48	48 HRS POST DOSE		1	.	ng/mL		Not Received				1201
M16710	1201	ABBV-4083		Whole Blood	2	P2D1	1	60	60 HRS POST DOSE		3	.	ng/mL		Not Received				1201
M16710	1201	ABBV-4083		Whole Blood	2	P2D1	1	60	60 HRS POST DOSE		2	.	ng/mL		Not Received				1201
M16710	1201	ABBV-4083		Whole Blood	2	P2D1	1	60	60 HRS POST DOSE		1	.	ng/mL		Not Received				1201
M16710	1201	ABBV-4083		Whole Blood	2	P2D1	1	72	72 HRS POST DOSE		3	.	ng/mL		Not Received				1201
M16710	1201	ABBV-4083		Whole Blood	2	P2D1	1	72	72 HRS POST DOSE		2	.	ng/mL		Not Received				1201
M16710	1201	ABBV-4083		Whole Blood	2	P2D1	1	72	72 HRS POST DOSE		1	.	ng/mL		Not Received				1201
M16710	1201	ABBV-4083		Whole Blood	999	PD	999	0	PREMATURE DISCONTINUATION		3	.	ng/mL		Not Received				1201
M16710	1201	ABBV-4083		Whole Blood	999	PD	999	0	PREMATURE DISCONTINUATION		2	.	ng/mL		Not Received				1201
M16710	1201	ABBV-4083		Whole Blood	999	PD	999	0	PREMATURE DISCONTINUATION		1	.	ng/mL		Not Received				1201
[truncated: 20,202 more rows]
